# Supplementary material for: Assessing Change in Stone Burden on Baseline and Follow-Up CT: Radiologist and Radiomics Evaluations
Source: J Imaging. 2025 Dec 27;12(1):13. doi: 10.3390/jimaging12010013 (PMC12842500; doi:10.3390/jimaging12010013)
Supplement: Supplementary file 1 [file jimaging-12-00013-s001.zip]

Archive with 2 entries (2 files):
- jimaging-3940368-supplementaryS2.xlsx
- STARD-2015-Checklist_supplementaryS1.pdf
