# Supplementary material for: Assessing Change in Stone Burden on Baseline and Follow-Up CT: Radiologist and Radiomics Evaluations
Source: J Imaging. 2025 Dec 27;12(1):13. doi: 10.3390/jimaging12010013 (PMC12842500; doi:10.3390/jimaging12010013)
Supplement: Supplementary file 1 [file jimaging-12-00013-s001.zip › jimaging-3940368-supplementaryS2.xlsx]

## Sheet: tab1b
		Overall	Baseline	Follow-up	p
	n	475	248	227
	original_firstorder_10Percentile (mean (SD))	147.65 (32.56)	148.92 (26.93)	146.25 (37.77)	0.373
	original_firstorder_90Percentile (mean (SD))	570.88 (335.53)	585.78 (328.76)	554.60 (342.77)	0.312
	original_firstorder_Energy (mean (SD))	123325862.78 (354284960.97)	113745322.19 (307980141.39)	133792708.88 (399221778.77)	0.538
	original_firstorder_Entropy (mean (SD))	3.63 (1.26)	3.67 (1.23)	3.58 (1.30)	0.431
	original_firstorder_InterquartileRange (mean (SD))	245.79 (214.09)	253.33 (206.98)	237.55 (221.77)	0.423
	original_firstorder_Kurtosis (mean (SD))	5.71 (23.83)	4.70 (10.86)	6.82 (32.56)	0.334
	original_firstorder_Maximum (mean (SD))	785.00 (431.29)	805.24 (427.74)	762.90 (435.00)	0.286
	original_firstorder_Mean (mean (SD))	323.29 (153.06)	326.61 (138.77)	319.67 (167.53)	0.622
	original_firstorder_MeanAbsoluteDeviation (mean (SD))	138.84 (105.62)	143.35 (104.46)	133.91 (106.89)	0.331
	original_firstorder_Median (mean (SD))	279.15 (139.71)	276.04 (118.43)	282.54 (159.96)	0.613
	original_firstorder_Minimum (mean (SD))	125.54 (51.15)	128.30 (35.91)	122.52 (63.73)	0.219
	original_firstorder_Range (mean (SD))	659.47 (437.18)	676.94 (434.52)	640.38 (440.24)	0.363
	original_firstorder_RobustMeanAbsoluteDeviation (mean (SD))	103.67 (86.46)	106.16 (84.28)	100.93 (88.92)	0.512
	original_firstorder_RootMeanSquared (mean (SD))	367.62 (188.31)	373.41 (175.91)	361.29 (201.18)	0.484
	original_firstorder_Skewness (mean (SD))	0.96 (1.23)	0.97 (0.98)	0.94 (1.46)	0.768
	original_firstorder_TotalEnergy (mean (SD))	307808633.40 (811614100.25)	306269629.40 (865419479.08)	309490012.23 (750339082.69)	0.966
	original_firstorder_Uniformity (mean (SD))	0.15 (0.17)	0.14 (0.16)	0.16 (0.18)	0.398
	original_firstorder_Variance (mean (SD))	42634.28 (58938.09)	44406.48 (58459.39)	40698.14 (59525.44)	0.494
	original_glcm_Autocorrelation (mean (SD))	181.72 (276.64)	174.93 (242.62)	189.28 (310.51)	0.575
	original_glcm_ClusterProminence (mean (SD))	233732.18 (750828.31)	243640.48 (846714.17)	222713.08 (628982.47)	0.763
	original_glcm_ClusterShade (mean (SD))	1050.60 (4291.40)	1394.54 (4212.67)	668.11 (4354.87)	0.067
	original_glcm_ClusterTendency (mean (SD))	179.64 (272.11)	186.15 (283.25)	172.39 (259.61)	0.584
	original_glcm_Contrast (mean (SD))	123.24 (152.96)	135.40 (170.57)	109.73 (129.68)	0.069
	original_glcm_Correlation (mean (SD))	0.08 (0.32)	0.07 (0.33)	0.08 (0.31)	0.608
	original_glcm_DifferenceAverage (mean (SD))	7.12 (4.91)	7.47 (5.19)	6.74 (4.56)	0.105
	original_glcm_DifferenceEntropy (mean (SD))	3.14 (1.37)	3.17 (1.39)	3.11 (1.36)	0.671
	original_glcm_DifferenceVariance (mean (SD))	40.25 (46.90)	42.82 (47.53)	37.40 (46.13)	0.211
	original_glcm_Id (mean (SD))	0.31 (0.16)	0.31 (0.16)	0.31 (0.16)	0.591
	original_glcm_Idm (mean (SD))	0.24 (0.18)	0.23 (0.18)	0.24 (0.17)	0.708
	original_glcm_Idmn (mean (SD))	0.90 (0.05)	0.90 (0.05)	0.91 (0.04)	0.135
	original_glcm_Idn (mean (SD))	0.81 (0.06)	0.81 (0.06)	0.81 (0.05)	0.316
	original_glcm_Imc1 (mean (SD))	-0.47 (0.23)	-0.48 (0.23)	-0.46 (0.22)	0.534
	original_glcm_Imc2 (mean (SD))	0.92 (0.14)	0.92 (0.14)	0.92 (0.13)	0.967
	original_glcm_InverseVariance (mean (SD))	0.21 (0.15)	0.21 (0.15)	0.22 (0.14)	0.467
	original_glcm_JointAverage (mean (SD))	10.65 (7.32)	10.65 (6.96)	10.65 (7.73)	0.996
	original_glcm_JointEnergy (mean (SD))	0.09 (0.16)	0.09 (0.17)	0.09 (0.15)	0.82
	original_glcm_JointEntropy (mean (SD))	5.68 (2.42)	5.67 (2.40)	5.69 (2.45)	0.946
	original_glcm_MCC (mean (SD))	0.78 (0.18)	0.79 (0.18)	0.78 (0.18)	0.658
	original_glcm_MaximumProbability (mean (SD))	0.11 (0.17)	0.11 (0.17)	0.11 (0.16)	0.933
	original_glcm_SumAverage (mean (SD))	21.30 (14.65)	21.29 (13.91)	21.30 (15.46)	0.996
	original_glcm_SumEntropy (mean (SD))	3.91 (1.72)	3.92 (1.73)	3.89 (1.71)	0.839
	original_glcm_SumSquares (mean (SD))	75.72 (99.20)	80.39 (103.55)	70.53 (94.10)	0.282
	original_gldm_DependenceEntropy (mean (SD))	4.79 (1.57)	4.83 (1.52)	4.74 (1.62)	0.539
	original_gldm_DependenceNonUniformity (mean (SD))	177.57 (417.08)	156.15 (374.19)	200.96 (459.08)	0.242
	original_gldm_DependenceNonUniformityNormalized (mean (SD))	0.41 (0.18)	0.40 (0.18)	0.41 (0.19)	0.74
	original_gldm_DependenceVariance (mean (SD))	2.12 (6.22)	1.73 (4.36)	2.53 (7.75)	0.162
	original_gldm_GrayLevelNonUniformity (mean (SD))	431.54 (2892.99)	182.42 (1277.96)	703.71 (3952.98)	0.05
	original_gldm_GrayLevelVariance (mean (SD))	68.27 (94.30)	71.11 (93.51)	65.18 (95.25)	0.495
	original_gldm_HighGrayLevelEmphasis (mean (SD))	180.22 (254.25)	178.43 (226.24)	182.18 (282.19)	0.872
	original_gldm_LargeDependenceEmphasis (mean (SD))	9.84 (31.14)	7.23 (16.04)	12.69 (41.68)	0.056
	original_gldm_LargeDependenceHighGrayLevelEmphasis (mean (SD))	1567.90 (8027.50)	1087.53 (2454.82)	2092.70 (11315.41)	0.173
	original_gldm_LargeDependenceLowGrayLevelEmphasis (mean (SD))	1.19 (2.04)	1.24 (2.35)	1.14 (1.63)	0.602
	original_gldm_LowGrayLevelEmphasis (mean (SD))	0.23 (0.20)	0.23 (0.19)	0.24 (0.20)	0.783
	original_gldm_SmallDependenceEmphasis (mean (SD))	0.56 (0.19)	0.56 (0.19)	0.57 (0.20)	0.593
	original_gldm_SmallDependenceHighGrayLevelEmphasis (mean (SD))	105.59 (140.93)	108.30 (133.21)	102.63 (149.16)	0.662
	original_gldm_SmallDependenceLowGrayLevelEmphasis (mean (SD))	0.14 (0.15)	0.13 (0.14)	0.14 (0.17)	0.39
	original_glrlm_GrayLevelNonUniformity (mean (SD))	193.45 (1089.64)	117.09 (699.95)	278.38 (1398.15)	0.109
	original_glrlm_GrayLevelNonUniformityNormalized (mean (SD))	0.14 (0.15)	0.14 (0.16)	0.14 (0.14)	0.835
	original_glrlm_GrayLevelVariance (mean (SD))	68.74 (93.84)	71.05 (93.04)	66.18 (94.87)	0.574
	original_glrlm_HighGrayLevelRunEmphasis (mean (SD))	181.42 (254.97)	179.08 (231.90)	184.01 (278.90)	0.834
	original_glrlm_LongRunEmphasis (mean (SD))	1.29 (0.99)	1.20 (0.40)	1.39 (1.38)	0.035
	original_glrlm_LongRunHighGrayLevelEmphasis (mean (SD))	223.49 (425.64)	203.47 (273.92)	245.75 (546.93)	0.282
	original_glrlm_LongRunLowGrayLevelEmphasis (mean (SD))	0.28 (0.29)	0.28 (0.29)	0.27 (0.29)	0.729
	original_glrlm_LowGrayLevelRunEmphasis (mean (SD))	0.23 (0.18)	0.23 (0.19)	0.22 (0.18)	0.606
	original_glrlm_RunEntropy (mean (SD))	3.86 (1.19)	3.86 (1.21)	3.86 (1.18)	0.985
	original_glrlm_RunLengthNonUniformity (mean (SD))	644.60 (2027.22)	571.54 (1973.38)	725.86 (2086.91)	0.41
	original_glrlm_RunLengthNonUniformityNormalized (mean (SD))	0.92 (0.09)	0.92 (0.07)	0.91 (0.11)	0.408
	original_glrlm_RunPercentage (mean (SD))	0.95 (0.07)	0.95 (0.05)	0.94 (0.09)	0.234
	original_glrlm_RunVariance (mean (SD))	0.12 (0.53)	0.07 (0.18)	0.18 (0.74)	0.027
	original_glrlm_ShortRunEmphasis (mean (SD))	0.96 (0.06)	0.96 (0.05)	0.96 (0.07)	0.318
	original_glrlm_ShortRunHighGrayLevelEmphasis (mean (SD))	175.77 (246.11)	174.25 (224.22)	177.46 (268.86)	0.888
	original_glrlm_ShortRunLowGrayLevelEmphasis (mean (SD))	0.22 (0.17)	0.22 (0.17)	0.21 (0.16)	0.601
	original_glszm_GrayLevelNonUniformity (mean (SD))	23.40 (77.57)	22.81 (90.22)	24.04 (61.03)	0.864
	original_glszm_GrayLevelNonUniformityNormalized (mean (SD))	0.14 (0.16)	0.13 (0.16)	0.15 (0.17)	0.488
	original_glszm_GrayLevelVariance (mean (SD))	66.17 (82.27)	69.12 (80.94)	62.95 (83.76)	0.415
	original_glszm_HighGrayLevelZoneEmphasis (mean (SD))	174.52 (227.61)	177.76 (221.53)	170.98 (234.51)	0.746
	original_glszm_LargeAreaEmphasis (mean (SD))	18919.72 (144931.37)	4470.59 (49650.32)	34705.56 (202191.33)	0.023
	original_glszm_LargeAreaHighGrayLevelEmphasis (mean (SD))	2982532.69 (48465566.98)	230367.60 (2338040.27)	5989303.35 (70022215.35)	0.196
	original_glszm_LargeAreaLowGrayLevelEmphasis (mean (SD))	334.37 (2553.01)	123.12 (1203.40)	565.17 (3461.94)	0.059
	original_glszm_LowGrayLevelZoneEmphasis (mean (SD))	0.23 (0.19)	0.23 (0.19)	0.24 (0.20)	0.813
	original_glszm_SizeZoneNonUniformity (mean (SD))	130.48 (228.01)	128.15 (242.09)	133.02 (212.08)	0.816
	original_glszm_SizeZoneNonUniformityNormalized (mean (SD))	0.56 (0.16)	0.56 (0.16)	0.57 (0.17)	0.702
	original_glszm_SmallAreaEmphasis (mean (SD))	0.75 (0.14)	0.74 (0.14)	0.75 (0.14)	0.501
	original_glszm_SmallAreaHighGrayLevelEmphasis (mean (SD))	137.61 (178.88)	142.14 (178.18)	132.65 (179.91)	0.564
	original_glszm_SmallAreaLowGrayLevelEmphasis (mean (SD))	0.17 (0.17)	0.17 (0.15)	0.18 (0.18)	0.583
	original_glszm_ZoneEntropy (mean (SD))	4.52 (1.47)	4.56 (1.43)	4.48 (1.51)	0.566
	original_glszm_ZonePercentage (mean (SD))	0.65 (0.19)	0.64 (0.18)	0.65 (0.20)	0.715
	original_glszm_ZoneVariance (mean (SD))	18856.64 (144533.74)	4452.08 (49479.23)	34593.78 (201646.78)	0.023
	original_ngtdm_Busyness (mean (SD))	1.34 (4.99)	1.09 (2.97)	1.60 (6.51)	0.268
	original_ngtdm_Coarseness (mean (SD))	14736.92 (120624.61)	8064.60 (89620.67)	22026.51 (147093.78)	0.208
	original_ngtdm_Complexity (mean (SD))	3183.86 (5415.95)	3375.25 (5380.60)	2974.77 (5458.51)	0.421
	original_ngtdm_Contrast (mean (SD))	1.05 (1.82)	1.09 (1.34)	1.02 (2.24)	0.676
	original_ngtdm_Strength (mean (SD))	9.58 (8.76)	10.22 (9.07)	8.87 (8.36)	0.094
	original_shape_Compactness1 (mean (SD))	0.02 (0.01)	0.02 (0.01)	0.02 (0.01)	0.948
	original_shape_Compactness2 (mean (SD))	0.23 (0.16)	0.23 (0.16)	0.23 (0.17)	0.991
	original_shape_Elongation (mean (SD))	0.45 (0.23)	0.46 (0.23)	0.44 (0.23)	0.436
	original_shape_Flatness (mean (SD))	0.26 (0.18)	0.27 (0.17)	0.26 (0.18)	0.669
	original_shape_LeastAxisLength (mean (SD))	12.05 (11.44)	11.60 (11.20)	12.54 (11.70)	0.373
	original_shape_MajorAxisLength (mean (SD))	53.63 (37.81)	51.49 (37.64)	55.97 (37.94)	0.198
	original_shape_Maximum2DDiameterColumn (mean (SD))	32.50 (27.71)	32.53 (28.03)	32.47 (27.43)	0.983
	original_shape_Maximum2DDiameterRow (mean (SD))	37.41 (32.27)	35.57 (32.23)	39.42 (32.27)	0.194
	original_shape_Maximum2DDiameterSlice (mean (SD))	24.77 (21.09)	23.68 (20.21)	25.97 (21.99)	0.237
	original_shape_Maximum3DDiameter (mean (SD))	54.26 (34.40)	52.69 (35.17)	55.98 (33.54)	0.299
	original_shape_MeshVolume (mean (SD))	5005.78 (26416.79)	2968.79 (16950.13)	7231.22 (33765.28)	0.079
	original_shape_MinorAxisLength (mean (SD))	19.94 (16.01)	19.31 (15.50)	20.61 (16.55)	0.377
	original_shape_SphericalDisproportion (mean (SD))	2.04 (1.45)	2.09 (1.81)	1.98 (0.89)	0.425
	original_shape_Sphericity (mean (SD))	0.57 (0.16)	0.57 (0.16)	0.57 (0.16)	0.966
	original_shape_SurfaceArea (mean (SD))	1384.84 (3864.66)	1256.40 (3688.68)	1525.16 (4051.73)	0.45
	original_shape_SurfaceVolumeRatio (mean (SD))	1.77 (1.57)	1.76 (1.52)	1.79 (1.63)	0.809
	original_shape_VoxelVolume (mean (SD))	5113.45 (26450.78)	3092.43 (16993.07)	7321.45 (33799.69)	0.082
	wavelet_HHH_firstorder_10Percentile (mean (SD))	-16.46 (9.06)	-16.64 (9.19)	-16.27 (8.94)	0.655
	wavelet_HHH_firstorder_90Percentile (mean (SD))	16.53 (8.74)	16.58 (8.82)	16.48 (8.67)	0.901
	wavelet_HHH_firstorder_Energy (mean (SD))	136357.51 (418726.69)	149573.01 (530190.31)	121919.44 (245171.23)	0.473
	wavelet_HHH_firstorder_Entropy (mean (SD))	1.35 (0.45)	1.37 (0.43)	1.34 (0.48)	0.524
	wavelet_HHH_firstorder_InterquartileRange (mean (SD))	16.97 (9.45)	17.03 (9.89)	16.90 (8.95)	0.882
	wavelet_HHH_firstorder_Kurtosis (mean (SD))	4.01 (4.65)	3.87 (2.06)	4.16 (6.38)	0.505
	wavelet_HHH_firstorder_Maximum (mean (SD))	41.56 (24.49)	41.91 (24.77)	41.18 (24.23)	0.747
	wavelet_HHH_firstorder_Mean (mean (SD))	0.06 (1.23)	0.04 (1.09)	0.08 (1.37)	0.767
	wavelet_HHH_firstorder_MeanAbsoluteDeviation (mean (SD))	10.71 (5.59)	10.77 (5.69)	10.63 (5.49)	0.787
	wavelet_HHH_firstorder_Median (mean (SD))	0.11 (1.86)	0.18 (1.94)	0.03 (1.76)	0.377
	wavelet_HHH_firstorder_Minimum (mean (SD))	-43.43 (25.73)	-43.96 (25.77)	-42.85 (25.73)	0.641
	wavelet_HHH_firstorder_Range (mean (SD))	84.99 (48.94)	85.87 (49.29)	84.03 (48.65)	0.684
	wavelet_HHH_firstorder_RobustMeanAbsoluteDeviation (mean (SD))	7.14 (3.91)	7.14 (4.04)	7.14 (3.78)	0.996
	wavelet_HHH_firstorder_RootMeanSquared (mean (SD))	13.83 (7.06)	13.96 (7.12)	13.69 (7.01)	0.675
	wavelet_HHH_firstorder_Skewness (mean (SD))	-0.06 (0.34)	-0.07 (0.36)	-0.04 (0.31)	0.335
	wavelet_HHH_firstorder_TotalEnergy (mean (SD))	362416.07 (1256965.79)	406761.39 (1632684.63)	313968.33 (629173.34)	0.422
	wavelet_HHH_firstorder_Uniformity (mean (SD))	0.45 (0.14)	0.44 (0.12)	0.45 (0.15)	0.465
	wavelet_HHH_firstorder_Variance (mean (SD))	239.54 (263.03)	244.24 (288.59)	234.40 (232.43)	0.684
	wavelet_HHH_glcm_Autocorrelation (mean (SD))	8.70 (6.72)	8.83 (6.65)	8.55 (6.82)	0.655
	wavelet_HHH_glcm_ClusterProminence (mean (SD))	5.34 (17.04)	5.69 (21.54)	4.95 (9.90)	0.639
	wavelet_HHH_glcm_ClusterShade (mean (SD))	-0.05 (0.50)	-0.02 (0.42)	-0.08 (0.58)	0.159
	wavelet_HHH_glcm_ClusterTendency (mean (SD))	0.94 (0.89)	0.94 (0.97)	0.95 (0.78)	0.942
	wavelet_HHH_glcm_Contrast (mean (SD))	1.10 (0.94)	1.12 (1.04)	1.09 (0.80)	0.748
	wavelet_HHH_glcm_Correlation (mean (SD))	-0.07 (0.14)	-0.08 (0.14)	-0.07 (0.13)	0.215
	wavelet_HHH_glcm_DifferenceAverage (mean (SD))	0.74 (0.27)	0.74 (0.28)	0.73 (0.27)	0.818
	wavelet_HHH_glcm_DifferenceEntropy (mean (SD))	1.19 (0.44)	1.19 (0.45)	1.19 (0.44)	0.987
	wavelet_HHH_glcm_DifferenceVariance (mean (SD))	0.44 (0.32)	0.45 (0.34)	0.44 (0.31)	0.733
	wavelet_HHH_glcm_Id (mean (SD))	0.68 (0.07)	0.68 (0.07)	0.68 (0.07)	0.798
	wavelet_HHH_glcm_Idm (mean (SD))	0.67 (0.08)	0.67 (0.08)	0.67 (0.09)	0.837
	wavelet_HHH_glcm_Idmn (mean (SD))	0.94 (0.03)	0.94 (0.03)	0.94 (0.03)	0.826
	wavelet_HHH_glcm_Idn (mean (SD))	0.87 (0.04)	0.87 (0.04)	0.87 (0.04)	0.867
	wavelet_HHH_glcm_Imc1 (mean (SD))	-0.16 (0.19)	-0.16 (0.20)	-0.15 (0.19)	0.61
	wavelet_HHH_glcm_Imc2 (mean (SD))	0.41 (0.20)	0.42 (0.20)	0.41 (0.21)	0.381
	wavelet_HHH_glcm_InverseVariance (mean (SD))	0.52 (0.07)	0.52 (0.07)	0.52 (0.06)	0.613
	wavelet_HHH_glcm_JointAverage (mean (SD))	2.77 (1.04)	2.80 (1.02)	2.73 (1.05)	0.515
	wavelet_HHH_glcm_JointEnergy (mean (SD))	0.24 (0.14)	0.24 (0.14)	0.24 (0.14)	0.925
	wavelet_HHH_glcm_JointEntropy (mean (SD))	2.50 (0.86)	2.50 (0.85)	2.51 (0.87)	0.946
	wavelet_HHH_glcm_MCC (mean (SD))	0.35 (0.20)	0.36 (0.19)	0.34 (0.20)	0.366
	wavelet_HHH_glcm_MaximumProbability (mean (SD))	0.30 (0.13)	0.30 (0.13)	0.30 (0.13)	0.842
	wavelet_HHH_glcm_SumAverage (mean (SD))	5.53 (2.07)	5.59 (2.04)	5.47 (2.10)	0.515
	wavelet_HHH_glcm_SumEntropy (mean (SD))	1.63 (0.59)	1.63 (0.60)	1.64 (0.59)	0.803
	wavelet_HHH_glcm_SumSquares (mean (SD))	0.51 (0.45)	0.51 (0.50)	0.51 (0.39)	0.896
	wavelet_HHH_gldm_DependenceEntropy (mean (SD))	3.93 (1.04)	3.96 (1.01)	3.90 (1.07)	0.528
	wavelet_HHH_gldm_DependenceNonUniformity (mean (SD))	188.66 (994.35)	115.62 (597.84)	268.46 (1292.61)	0.094
	wavelet_HHH_gldm_DependenceNonUniformityNormalized (mean (SD))	0.20 (0.20)	0.19 (0.19)	0.21 (0.21)	0.337
	wavelet_HHH_gldm_DependenceVariance (mean (SD))	6.26 (4.02)	6.41 (4.01)	6.10 (4.03)	0.404
	wavelet_HHH_gldm_GrayLevelNonUniformity (mean (SD))	750.27 (3961.58)	450.42 (2453.39)	1077.85 (5111.85)	0.085
	wavelet_HHH_gldm_GrayLevelVariance (mean (SD))	0.50 (0.42)	0.51 (0.48)	0.50 (0.35)	0.717
	wavelet_HHH_gldm_HighGrayLevelEmphasis (mean (SD))	9.18 (6.99)	9.39 (6.93)	8.94 (7.05)	0.485
	wavelet_HHH_gldm_LargeDependenceEmphasis (mean (SD))	42.21 (33.69)	42.08 (31.60)	42.35 (35.91)	0.93
	wavelet_HHH_gldm_LargeDependenceHighGrayLevelEmphasis (mean (SD))	419.32 (494.37)	420.59 (455.39)	417.94 (534.74)	0.953
	wavelet_HHH_gldm_LargeDependenceLowGrayLevelEmphasis (mean (SD))	8.47 (11.58)	8.16 (10.98)	8.81 (12.21)	0.544
	wavelet_HHH_gldm_LowGrayLevelEmphasis (mean (SD))	0.27 (0.21)	0.25 (0.20)	0.29 (0.22)	0.117
	wavelet_HHH_gldm_SmallDependenceEmphasis (mean (SD))	0.18 (0.19)	0.18 (0.18)	0.19 (0.20)	0.538
	wavelet_HHH_gldm_SmallDependenceHighGrayLevelEmphasis (mean (SD))	1.65 (2.34)	1.69 (2.43)	1.61 (2.23)	0.732
	wavelet_HHH_gldm_SmallDependenceLowGrayLevelEmphasis (mean (SD))	0.07 (0.11)	0.06 (0.09)	0.07 (0.12)	0.25
	wavelet_HHH_glrlm_GrayLevelNonUniformity (mean (SD))	447.69 (2198.69)	281.15 (1377.65)	632.90 (2838.57)	0.083
	wavelet_HHH_glrlm_GrayLevelNonUniformityNormalized (mean (SD))	0.42 (0.08)	0.42 (0.08)	0.42 (0.09)	0.945
	wavelet_HHH_glrlm_GrayLevelVariance (mean (SD))	0.54 (0.44)	0.55 (0.49)	0.53 (0.38)	0.789
	wavelet_HHH_glrlm_HighGrayLevelRunEmphasis (mean (SD))	9.26 (7.00)	9.41 (6.96)	9.08 (7.07)	0.606
	wavelet_HHH_glrlm_LongRunEmphasis (mean (SD))	1.94 (0.66)	1.92 (0.60)	1.96 (0.72)	0.549
	wavelet_HHH_glrlm_LongRunHighGrayLevelEmphasis (mean (SD))	17.85 (15.05)	17.91 (14.05)	17.78 (16.12)	0.926
	wavelet_HHH_glrlm_LongRunLowGrayLevelEmphasis (mean (SD))	0.49 (0.45)	0.47 (0.44)	0.52 (0.47)	0.243
	wavelet_HHH_glrlm_LowGrayLevelRunEmphasis (mean (SD))	0.27 (0.21)	0.26 (0.20)	0.28 (0.22)	0.223
	wavelet_HHH_glrlm_RunEntropy (mean (SD))	2.17 (0.49)	2.17 (0.49)	2.18 (0.49)	0.839
	wavelet_HHH_glrlm_RunLengthNonUniformity (mean (SD))	458.28 (1764.96)	342.49 (1241.46)	587.04 (2201.95)	0.133
	wavelet_HHH_glrlm_RunLengthNonUniformityNormalized (mean (SD))	0.69 (0.13)	0.69 (0.13)	0.69 (0.13)	0.835
	wavelet_HHH_glrlm_RunPercentage (mean (SD))	0.81 (0.09)	0.81 (0.09)	0.81 (0.09)	0.777
	wavelet_HHH_glrlm_RunVariance (mean (SD))	0.31 (0.25)	0.30 (0.22)	0.32 (0.28)	0.44
	wavelet_HHH_glrlm_ShortRunEmphasis (mean (SD))	0.84 (0.08)	0.84 (0.07)	0.84 (0.08)	0.82
	wavelet_HHH_glrlm_ShortRunHighGrayLevelEmphasis (mean (SD))	7.84 (6.09)	7.98 (6.09)	7.67 (6.11)	0.584
	wavelet_HHH_glrlm_ShortRunLowGrayLevelEmphasis (mean (SD))	0.23 (0.18)	0.22 (0.17)	0.24 (0.19)	0.244
	wavelet_HHH_glszm_GrayLevelNonUniformity (mean (SD))	16.42 (69.37)	19.81 (91.11)	12.72 (31.54)	0.266
	wavelet_HHH_glszm_GrayLevelNonUniformityNormalized (mean (SD))	0.34 (0.11)	0.34 (0.11)	0.34 (0.11)	0.805
	wavelet_HHH_glszm_GrayLevelVariance (mean (SD))	1.30 (1.02)	1.33 (1.02)	1.27 (1.02)	0.518
	wavelet_HHH_glszm_HighGrayLevelZoneEmphasis (mean (SD))	9.91 (7.58)	10.15 (7.58)	9.64 (7.59)	0.466
	wavelet_HHH_glszm_LargeAreaEmphasis (mean (SD))	5283147.01 (58026550.01)	1911710.75 (28826101.75)	8966478.26 (78279461.68)	0.186
	wavelet_HHH_glszm_LargeAreaHighGrayLevelEmphasis (mean (SD))	18787092.97 (160468587.39)	5610018.50 (73759416.83)	33183191.95 (218316984.60)	0.061
	wavelet_HHH_glszm_LargeAreaLowGrayLevelEmphasis (mean (SD))	2836792.78 (35669918.18)	1146578.65 (17938657.35)	4683370.34 (48065433.51)	0.281
	wavelet_HHH_glszm_LowGrayLevelZoneEmphasis (mean (SD))	0.35 (0.20)	0.34 (0.20)	0.36 (0.20)	0.264
	wavelet_HHH_glszm_SizeZoneNonUniformity (mean (SD))	27.33 (138.02)	32.63 (179.42)	21.55 (68.59)	0.383
	wavelet_HHH_glszm_SizeZoneNonUniformityNormalized (mean (SD))	0.41 (0.20)	0.41 (0.20)	0.41 (0.20)	0.873
	wavelet_HHH_glszm_SmallAreaEmphasis (mean (SD))	0.54 (0.22)	0.54 (0.21)	0.54 (0.22)	0.914
	wavelet_HHH_glszm_SmallAreaHighGrayLevelEmphasis (mean (SD))	6.02 (5.40)	6.17 (5.38)	5.84 (5.42)	0.501
	wavelet_HHH_glszm_SmallAreaLowGrayLevelEmphasis (mean (SD))	0.20 (0.15)	0.19 (0.15)	0.20 (0.15)	0.648
	wavelet_HHH_glszm_ZoneEntropy (mean (SD))	2.84 (0.96)	2.84 (0.96)	2.85 (0.96)	0.864
	wavelet_HHH_glszm_ZonePercentage (mean (SD))	0.21 (0.21)	0.20 (0.21)	0.22 (0.22)	0.44
	wavelet_HHH_glszm_ZoneVariance (mean (SD))	1160400.90 (10712334.04)	688595.95 (9665339.74)	1675852.99 (11750256.14)	0.316
	wavelet_HHH_ngtdm_Busyness (mean (SD))	84.49 (940.35)	23.89 (213.32)	150.69 (1340.31)	0.142
	wavelet_HHH_ngtdm_Coarseness (mean (SD))	8421.17 (91475.42)	0.12 (0.22)	17621.25 (131860.66)	0.036
	wavelet_HHH_ngtdm_Complexity (mean (SD))	6.48 (7.72)	6.83 (8.46)	6.09 (6.82)	0.295
	wavelet_HHH_ngtdm_Contrast (mean (SD))	0.06 (0.05)	0.06 (0.06)	0.06 (0.05)	0.931
	wavelet_HHH_ngtdm_Strength (mean (SD))	0.39 (0.56)	0.40 (0.58)	0.38 (0.54)	0.661
	wavelet_HHL_firstorder_10Percentile (mean (SD))	-27.93 (14.20)	-28.17 (15.07)	-27.67 (13.21)	0.703
	wavelet_HHL_firstorder_90Percentile (mean (SD))	30.49 (15.49)	31.14 (16.19)	29.78 (14.69)	0.341
	wavelet_HHL_firstorder_Energy (mean (SD))	312315.06 (854362.28)	337544.14 (1073915.87)	284752.01 (518655.91)	0.502
	wavelet_HHL_firstorder_Entropy (mean (SD))	1.90 (0.51)	1.91 (0.52)	1.88 (0.51)	0.632
	wavelet_HHL_firstorder_InterquartileRange (mean (SD))	30.76 (16.04)	30.93 (16.68)	30.58 (15.33)	0.815
	wavelet_HHL_firstorder_Kurtosis (mean (SD))	3.70 (5.06)	3.49 (1.52)	3.93 (7.14)	0.34
	wavelet_HHL_firstorder_Maximum (mean (SD))	70.43 (37.06)	71.35 (37.57)	69.42 (36.55)	0.571
	wavelet_HHL_firstorder_Mean (mean (SD))	0.95 (3.47)	1.17 (3.40)	0.71 (3.53)	0.149
	wavelet_HHL_firstorder_MeanAbsoluteDeviation (mean (SD))	19.13 (9.29)	19.28 (9.78)	18.96 (8.74)	0.71
	wavelet_HHL_firstorder_Median (mean (SD))	0.76 (5.68)	0.99 (5.63)	0.50 (5.74)	0.352
	wavelet_HHL_firstorder_Minimum (mean (SD))	-66.95 (37.25)	-67.48 (38.03)	-66.38 (36.46)	0.748
	wavelet_HHL_firstorder_Range (mean (SD))	137.38 (71.70)	138.83 (73.11)	135.80 (70.25)	0.646
	wavelet_HHL_firstorder_RobustMeanAbsoluteDeviation (mean (SD))	12.94 (6.66)	12.93 (6.96)	12.94 (6.33)	0.977
	wavelet_HHL_firstorder_RootMeanSquared (mean (SD))	24.45 (11.58)	24.71 (12.20)	24.15 (10.88)	0.599
	wavelet_HHL_firstorder_Skewness (mean (SD))	0.07 (0.34)	0.07 (0.35)	0.07 (0.33)	0.929
	wavelet_HHL_firstorder_TotalEnergy (mean (SD))	815737.99 (2594531.87)	922804.62 (3405641.74)	698766.51 (1189972.54)	0.348
	wavelet_HHL_firstorder_Uniformity (mean (SD))	0.33 (0.10)	0.32 (0.10)	0.33 (0.10)	0.749
	wavelet_HHL_firstorder_Variance (mean (SD))	718.44 (756.30)	746.05 (832.48)	688.28 (663.71)	0.406
	wavelet_HHL_glcm_Autocorrelation (mean (SD))	16.64 (14.20)	16.68 (14.43)	16.59 (13.97)	0.94
	wavelet_HHL_glcm_ClusterProminence (mean (SD))	44.25 (114.74)	48.05 (138.82)	40.03 (79.98)	0.45
	wavelet_HHL_glcm_ClusterShade (mean (SD))	0.47 (3.63)	0.61 (3.44)	0.31 (3.84)	0.377
	wavelet_HHL_glcm_ClusterTendency (mean (SD))	2.56 (2.68)	2.61 (2.89)	2.50 (2.44)	0.641
	wavelet_HHL_glcm_Contrast (mean (SD))	2.46 (2.65)	2.55 (3.02)	2.36 (2.17)	0.457
	wavelet_HHL_glcm_Correlation (mean (SD))	0.02 (0.18)	0.02 (0.18)	0.02 (0.18)	0.682
	wavelet_HHL_glcm_DifferenceAverage (mean (SD))	1.07 (0.52)	1.08 (0.55)	1.06 (0.49)	0.708
	wavelet_HHL_glcm_DifferenceEntropy (mean (SD))	1.48 (0.56)	1.48 (0.58)	1.49 (0.55)	0.857
	wavelet_HHL_glcm_DifferenceVariance (mean (SD))	0.90 (0.84)	0.93 (0.93)	0.87 (0.74)	0.511
	wavelet_HHL_glcm_Id (mean (SD))	0.62 (0.10)	0.62 (0.10)	0.62 (0.10)	0.885
	wavelet_HHL_glcm_Idm (mean (SD))	0.58 (0.12)	0.58 (0.12)	0.58 (0.12)	0.945
	wavelet_HHL_glcm_Idmn (mean (SD))	0.95 (0.03)	0.95 (0.03)	0.95 (0.03)	0.766
	wavelet_HHL_glcm_Idn (mean (SD))	0.87 (0.04)	0.87 (0.04)	0.87 (0.04)	0.969
	wavelet_HHL_glcm_Imc1 (mean (SD))	-0.22 (0.22)	-0.22 (0.22)	-0.21 (0.21)	0.734
	wavelet_HHL_glcm_Imc2 (mean (SD))	0.56 (0.22)	0.57 (0.22)	0.56 (0.23)	0.662
	wavelet_HHL_glcm_InverseVariance (mean (SD))	0.47 (0.09)	0.47 (0.09)	0.47 (0.08)	0.649
	wavelet_HHL_glcm_JointAverage (mean (SD))	3.77 (1.52)	3.78 (1.53)	3.77 (1.53)	0.922
	wavelet_HHL_glcm_JointEnergy (mean (SD))	0.18 (0.15)	0.18 (0.16)	0.18 (0.15)	0.877
	wavelet_HHL_glcm_JointEntropy (mean (SD))	3.23 (1.16)	3.23 (1.16)	3.24 (1.16)	0.947
	wavelet_HHL_glcm_MCC (mean (SD))	0.47 (0.22)	0.47 (0.21)	0.47 (0.22)	0.807
	wavelet_HHL_glcm_MaximumProbability (mean (SD))	0.24 (0.14)	0.24 (0.15)	0.24 (0.14)	0.832
	wavelet_HHL_glcm_SumAverage (mean (SD))	7.55 (3.05)	7.56 (3.06)	7.53 (3.05)	0.922
	wavelet_HHL_glcm_SumEntropy (mean (SD))	2.10 (0.79)	2.09 (0.80)	2.10 (0.79)	0.957
	wavelet_HHL_glcm_SumSquares (mean (SD))	1.25 (1.30)	1.29 (1.45)	1.21 (1.13)	0.537
	wavelet_HHL_gldm_DependenceEntropy (mean (SD))	4.21 (1.14)	4.24 (1.11)	4.17 (1.17)	0.486
	wavelet_HHL_gldm_DependenceNonUniformity (mean (SD))	164.52 (819.29)	104.13 (497.03)	230.48 (1062.76)	0.093
	wavelet_HHL_gldm_DependenceNonUniformityNormalized (mean (SD))	0.21 (0.21)	0.21 (0.19)	0.22 (0.22)	0.341
	wavelet_HHL_gldm_DependenceVariance (mean (SD))	6.66 (5.01)	7.02 (5.28)	6.28 (4.68)	0.109
	wavelet_HHL_gldm_GrayLevelNonUniformity (mean (SD))	706.08 (3926.87)	398.64 (2344.46)	1041.97 (5110.52)	0.074
	wavelet_HHL_gldm_GrayLevelVariance (mean (SD))	1.24 (1.21)	1.29 (1.33)	1.20 (1.06)	0.422
	wavelet_HHL_gldm_HighGrayLevelEmphasis (mean (SD))	17.61 (14.79)	17.86 (15.25)	17.32 (14.29)	0.691
	wavelet_HHL_gldm_LargeDependenceEmphasis (mean (SD))	35.39 (34.24)	35.16 (31.46)	35.63 (37.11)	0.881
	wavelet_HHL_gldm_LargeDependenceHighGrayLevelEmphasis (mean (SD))	603.78 (847.88)	595.25 (776.58)	613.10 (921.14)	0.819
	wavelet_HHL_gldm_LargeDependenceLowGrayLevelEmphasis (mean (SD))	4.24 (5.92)	4.09 (4.88)	4.41 (6.88)	0.555
	wavelet_HHL_gldm_LowGrayLevelEmphasis (mean (SD))	0.17 (0.16)	0.17 (0.15)	0.18 (0.16)	0.396
	wavelet_HHL_gldm_SmallDependenceEmphasis (mean (SD))	0.24 (0.20)	0.24 (0.19)	0.25 (0.22)	0.538
	wavelet_HHL_gldm_SmallDependenceHighGrayLevelEmphasis (mean (SD))	4.35 (5.59)	4.44 (5.78)	4.24 (5.38)	0.697
	wavelet_HHL_gldm_SmallDependenceLowGrayLevelEmphasis (mean (SD))	0.06 (0.09)	0.06 (0.08)	0.06 (0.11)	0.48
	wavelet_HHL_glrlm_GrayLevelNonUniformity (mean (SD))	412.29 (2133.44)	247.55 (1301.09)	595.51 (2772.85)	0.077
	wavelet_HHL_glrlm_GrayLevelNonUniformityNormalized (mean (SD))	0.31 (0.10)	0.31 (0.10)	0.31 (0.10)	0.993
	wavelet_HHL_glrlm_GrayLevelVariance (mean (SD))	1.32 (1.24)	1.36 (1.36)	1.28 (1.09)	0.461
	wavelet_HHL_glrlm_HighGrayLevelRunEmphasis (mean (SD))	17.79 (14.83)	17.93 (15.31)	17.64 (14.30)	0.829
	wavelet_HHL_glrlm_LongRunEmphasis (mean (SD))	1.75 (0.69)	1.72 (0.58)	1.79 (0.80)	0.324
	wavelet_HHL_glrlm_LongRunHighGrayLevelEmphasis (mean (SD))	30.05 (27.76)	29.69 (26.46)	30.46 (29.20)	0.763
	wavelet_HHL_glrlm_LongRunLowGrayLevelEmphasis (mean (SD))	0.28 (0.26)	0.27 (0.24)	0.29 (0.28)	0.397
	wavelet_HHL_glrlm_LowGrayLevelRunEmphasis (mean (SD))	0.17 (0.15)	0.17 (0.15)	0.17 (0.15)	0.794
	wavelet_HHL_glrlm_RunEntropy (mean (SD))	2.56 (0.52)	2.55 (0.54)	2.56 (0.51)	0.914
	wavelet_HHL_glrlm_RunLengthNonUniformity (mean (SD))	478.58 (1754.53)	376.74 (1353.98)	591.83 (2110.24)	0.184
	wavelet_HHL_glrlm_RunLengthNonUniformityNormalized (mean (SD))	0.74 (0.13)	0.74 (0.12)	0.74 (0.13)	0.794
	wavelet_HHL_glrlm_RunPercentage (mean (SD))	0.85 (0.09)	0.85 (0.08)	0.84 (0.09)	0.675
	wavelet_HHL_glrlm_RunVariance (mean (SD))	0.25 (0.26)	0.24 (0.21)	0.26 (0.30)	0.279
	wavelet_HHL_glrlm_ShortRunEmphasis (mean (SD))	0.87 (0.08)	0.87 (0.07)	0.87 (0.08)	0.651
	wavelet_HHL_glrlm_ShortRunHighGrayLevelEmphasis (mean (SD))	15.70 (13.40)	15.86 (13.87)	15.51 (12.87)	0.777
	wavelet_HHL_glrlm_ShortRunLowGrayLevelEmphasis (mean (SD))	0.15 (0.13)	0.15 (0.13)	0.15 (0.13)	0.888
	wavelet_HHL_glszm_GrayLevelNonUniformity (mean (SD))	16.97 (65.23)	20.75 (87.06)	12.83 (24.65)	0.186
	wavelet_HHL_glszm_GrayLevelNonUniformityNormalized (mean (SD))	0.25 (0.10)	0.25 (0.10)	0.25 (0.10)	0.912
	wavelet_HHL_glszm_GrayLevelVariance (mean (SD))	2.39 (1.79)	2.45 (1.83)	2.33 (1.75)	0.477
	wavelet_HHL_glszm_HighGrayLevelZoneEmphasis (mean (SD))	18.59 (15.21)	18.89 (15.75)	18.26 (14.63)	0.656
	wavelet_HHL_glszm_LargeAreaEmphasis (mean (SD))	2315049.85 (24157018.97)	382476.92 (5153788.71)	4426407.05 (34443060.31)	0.068
	wavelet_HHL_glszm_LargeAreaHighGrayLevelEmphasis (mean (SD))	22300522.19 (198018336.63)	5257096.07 (66067973.46)	40920652.94 (277131697.95)	0.05
	wavelet_HHL_glszm_LargeAreaLowGrayLevelEmphasis (mean (SD))	338064.27 (4168493.45)	31132.75 (442855.26)	673390.34 (6001126.08)	0.094
	wavelet_HHL_glszm_LowGrayLevelZoneEmphasis (mean (SD))	0.22 (0.15)	0.22 (0.15)	0.22 (0.16)	0.867
	wavelet_HHL_glszm_SizeZoneNonUniformity (mean (SD))	31.91 (149.78)	37.20 (194.80)	26.12 (74.26)	0.421
	wavelet_HHL_glszm_SizeZoneNonUniformityNormalized (mean (SD))	0.38 (0.19)	0.38 (0.18)	0.38 (0.20)	0.971
	wavelet_HHL_glszm_SmallAreaEmphasis (mean (SD))	0.56 (0.17)	0.57 (0.16)	0.56 (0.17)	0.853
	wavelet_HHL_glszm_SmallAreaHighGrayLevelEmphasis (mean (SD))	10.90 (9.74)	11.13 (10.30)	10.64 (9.11)	0.578
	wavelet_HHL_glszm_SmallAreaLowGrayLevelEmphasis (mean (SD))	0.13 (0.11)	0.14 (0.10)	0.13 (0.11)	0.552
	wavelet_HHL_glszm_ZoneEntropy (mean (SD))	3.50 (0.99)	3.51 (0.97)	3.49 (1.02)	0.854
	wavelet_HHL_glszm_ZonePercentage (mean (SD))	0.30 (0.23)	0.29 (0.22)	0.30 (0.24)	0.646
	wavelet_HHL_glszm_ZoneVariance (mean (SD))	1590253.56 (14781423.36)	342694.83 (4561054.08)	2953225.22 (20783162.86)	0.054
	wavelet_HHL_ngtdm_Busyness (mean (SD))	18.19 (129.39)	7.26 (42.25)	30.13 (181.35)	0.054
	wavelet_HHL_ngtdm_Coarseness (mean (SD))	8421.17 (91475.42)	0.13 (0.21)	17621.26 (131860.66)	0.036
	wavelet_HHL_ngtdm_Complexity (mean (SD))	17.99 (21.11)	18.82 (22.83)	17.09 (19.06)	0.374
	wavelet_HHL_ngtdm_Contrast (mean (SD))	0.09 (0.28)	0.09 (0.28)	0.09 (0.28)	0.9
	wavelet_HHL_ngtdm_Strength (mean (SD))	1.00 (1.44)	1.02 (1.45)	0.97 (1.43)	0.695
	wavelet_HLH_firstorder_10Percentile (mean (SD))	-51.81 (33.64)	-52.86 (33.86)	-50.65 (33.44)	0.476
	wavelet_HLH_firstorder_90Percentile (mean (SD))	52.44 (35.36)	52.91 (32.86)	51.92 (37.97)	0.76
	wavelet_HLH_firstorder_Energy (mean (SD))	1115637.64 (2475084.66)	1015936.71 (2123506.28)	1224562.00 (2810217.26)	0.359
	wavelet_HLH_firstorder_Entropy (mean (SD))	2.49 (0.83)	2.52 (0.80)	2.46 (0.87)	0.46
	wavelet_HLH_firstorder_InterquartileRange (mean (SD))	52.34 (37.51)	54.03 (37.99)	50.50 (36.97)	0.307
	wavelet_HLH_firstorder_Kurtosis (mean (SD))	5.59 (14.49)	4.46 (3.44)	6.82 (20.60)	0.076
	wavelet_HLH_firstorder_Maximum (mean (SD))	144.08 (94.51)	146.50 (92.51)	141.42 (96.79)	0.559
	wavelet_HLH_firstorder_Mean (mean (SD))	-0.53 (6.25)	-0.81 (6.13)	-0.24 (6.36)	0.32
	wavelet_HLH_firstorder_MeanAbsoluteDeviation (mean (SD))	33.86 (21.75)	34.59 (21.26)	33.06 (22.29)	0.442
	wavelet_HLH_firstorder_Median (mean (SD))	-2.36 (8.47)	-3.07 (8.24)	-1.58 (8.67)	0.056
	wavelet_HLH_firstorder_Minimum (mean (SD))	-123.94 (80.12)	-124.90 (77.08)	-122.88 (83.47)	0.784
	wavelet_HLH_firstorder_Range (mean (SD))	268.01 (168.49)	271.41 (162.48)	264.30 (175.11)	0.647
	wavelet_HLH_firstorder_RobustMeanAbsoluteDeviation (mean (SD))	22.27 (15.73)	22.73 (16.21)	21.76 (15.20)	0.506
	wavelet_HLH_firstorder_RootMeanSquared (mean (SD))	44.68 (27.30)	45.60 (26.19)	43.67 (28.50)	0.442
	wavelet_HLH_firstorder_Skewness (mean (SD))	0.28 (0.54)	0.31 (0.54)	0.24 (0.52)	0.199
	wavelet_HLH_firstorder_TotalEnergy (mean (SD))	2857484.23 (6112765.29)	2724639.23 (6104073.26)	3002618.87 (6132435.79)	0.621
	wavelet_HLH_firstorder_Uniformity (mean (SD))	0.25 (0.17)	0.24 (0.16)	0.25 (0.17)	0.45
	wavelet_HLH_firstorder_Variance (mean (SD))	2700.76 (3658.05)	2724.44 (3197.14)	2674.89 (4110.05)	0.883
	wavelet_HLH_glcm_Autocorrelation (mean (SD))	46.45 (51.52)	45.42 (48.50)	47.59 (54.77)	0.648
	wavelet_HLH_glcm_ClusterProminence (mean (SD))	770.51 (3270.85)	627.48 (1496.64)	929.59 (4484.36)	0.317
	wavelet_HLH_glcm_ClusterShade (mean (SD))	11.40 (46.03)	11.38 (32.46)	11.43 (57.55)	0.991
	wavelet_HLH_glcm_ClusterTendency (mean (SD))	8.45 (11.77)	8.20 (9.10)	8.73 (14.18)	0.628
	wavelet_HLH_glcm_Contrast (mean (SD))	10.41 (13.89)	10.54 (12.56)	10.26 (15.27)	0.826
	wavelet_HLH_glcm_Correlation (mean (SD))	-0.09 (0.21)	-0.10 (0.22)	-0.08 (0.20)	0.298
	wavelet_HLH_glcm_DifferenceAverage (mean (SD))	2.10 (1.31)	2.13 (1.30)	2.05 (1.33)	0.509
	wavelet_HLH_glcm_DifferenceEntropy (mean (SD))	2.02 (0.87)	2.04 (0.85)	1.99 (0.89)	0.537
	wavelet_HLH_glcm_DifferenceVariance (mean (SD))	3.65 (4.36)	3.63 (3.72)	3.66 (4.98)	0.943
	wavelet_HLH_glcm_Id (mean (SD))	0.50 (0.14)	0.49 (0.14)	0.50 (0.14)	0.504
	wavelet_HLH_glcm_Idm (mean (SD))	0.44 (0.16)	0.43 (0.17)	0.45 (0.16)	0.492
	wavelet_HLH_glcm_Idmn (mean (SD))	0.94 (0.04)	0.94 (0.05)	0.94 (0.04)	0.587
	wavelet_HLH_glcm_Idn (mean (SD))	0.86 (0.05)	0.86 (0.05)	0.86 (0.05)	0.732
	wavelet_HLH_glcm_Imc1 (mean (SD))	-0.31 (0.24)	-0.31 (0.24)	-0.31 (0.25)	0.975
	wavelet_HLH_glcm_Imc2 (mean (SD))	0.74 (0.21)	0.74 (0.21)	0.73 (0.22)	0.558
	wavelet_HLH_glcm_InverseVariance (mean (SD))	0.39 (0.12)	0.38 (0.12)	0.39 (0.13)	0.355
	wavelet_HLH_glcm_JointAverage (mean (SD))	6.03 (3.22)	6.02 (3.11)	6.05 (3.36)	0.9
	wavelet_HLH_glcm_JointEnergy (mean (SD))	0.13 (0.17)	0.13 (0.17)	0.14 (0.16)	0.782
	wavelet_HLH_glcm_JointEntropy (mean (SD))	4.14 (1.65)	4.16 (1.61)	4.11 (1.69)	0.729
	wavelet_HLH_glcm_MCC (mean (SD))	0.63 (0.22)	0.63 (0.22)	0.63 (0.22)	0.955
	wavelet_HLH_glcm_MaximumProbability (mean (SD))	0.18 (0.17)	0.18 (0.17)	0.18 (0.16)	0.934
	wavelet_HLH_glcm_SumAverage (mean (SD))	12.07 (6.45)	12.03 (6.22)	12.11 (6.71)	0.9
	wavelet_HLH_glcm_SumEntropy (mean (SD))	2.56 (1.07)	2.58 (1.06)	2.55 (1.08)	0.8
	wavelet_HLH_glcm_SumSquares (mean (SD))	4.72 (6.28)	4.69 (5.26)	4.75 (7.27)	0.916
	wavelet_HLH_gldm_DependenceEntropy (mean (SD))	4.42 (1.27)	4.46 (1.24)	4.39 (1.31)	0.539
	wavelet_HLH_gldm_DependenceNonUniformity (mean (SD))	180.23 (828.19)	119.45 (509.76)	246.63 (1070.56)	0.095
	wavelet_HLH_gldm_DependenceNonUniformityNormalized (mean (SD))	0.26 (0.20)	0.26 (0.20)	0.26 (0.21)	0.733
	wavelet_HLH_gldm_DependenceVariance (mean (SD))	4.14 (3.88)	4.27 (4.08)	3.99 (3.65)	0.447
	wavelet_HLH_gldm_GrayLevelNonUniformity (mean (SD))	657.66 (3912.46)	353.77 (2368.86)	989.67 (5075.40)	0.077
	wavelet_HLH_gldm_GrayLevelVariance (mean (SD))	4.40 (5.81)	4.44 (5.09)	4.35 (6.52)	0.872
	wavelet_HLH_gldm_HighGrayLevelEmphasis (mean (SD))	50.26 (54.76)	49.93 (51.17)	50.62 (58.54)	0.89
	wavelet_HLH_gldm_LargeDependenceEmphasis (mean (SD))	21.16 (27.45)	19.82 (22.22)	22.63 (32.19)	0.266
	wavelet_HLH_gldm_LargeDependenceHighGrayLevelEmphasis (mean (SD))	975.35 (1935.31)	900.44 (1438.42)	1057.18 (2362.47)	0.379
	wavelet_HLH_gldm_LargeDependenceLowGrayLevelEmphasis (mean (SD))	1.78 (3.35)	1.80 (3.59)	1.75 (3.07)	0.885
	wavelet_HLH_gldm_LowGrayLevelEmphasis (mean (SD))	0.13 (0.18)	0.13 (0.18)	0.14 (0.19)	0.686
	wavelet_HLH_gldm_SmallDependenceEmphasis (mean (SD))	0.32 (0.20)	0.31 (0.19)	0.32 (0.21)	0.768
	wavelet_HLH_gldm_SmallDependenceHighGrayLevelEmphasis (mean (SD))	17.93 (26.81)	17.85 (23.86)	18.02 (29.75)	0.945
	wavelet_HLH_gldm_SmallDependenceLowGrayLevelEmphasis (mean (SD))	0.05 (0.09)	0.04 (0.07)	0.06 (0.11)	0.181
	wavelet_HLH_glrlm_GrayLevelNonUniformity (mean (SD))	384.53 (2137.43)	220.05 (1314.02)	567.45 (2772.60)	0.078
	wavelet_HLH_glrlm_GrayLevelNonUniformityNormalized (mean (SD))	0.23 (0.13)	0.23 (0.13)	0.23 (0.14)	0.504
	wavelet_HLH_glrlm_GrayLevelVariance (mean (SD))	4.60 (5.89)	4.61 (5.13)	4.59 (6.64)	0.973
	wavelet_HLH_glrlm_HighGrayLevelRunEmphasis (mean (SD))	50.95 (55.05)	50.25 (51.35)	51.74 (58.99)	0.769
	wavelet_HLH_glrlm_LongRunEmphasis (mean (SD))	1.61 (0.78)	1.56 (0.62)	1.66 (0.93)	0.157
	wavelet_HLH_glrlm_LongRunHighGrayLevelEmphasis (mean (SD))	74.51 (85.04)	71.04 (71.95)	78.37 (97.59)	0.351
	wavelet_HLH_glrlm_LongRunLowGrayLevelEmphasis (mean (SD))	0.24 (0.53)	0.24 (0.52)	0.24 (0.54)	0.932
	wavelet_HLH_glrlm_LowGrayLevelRunEmphasis (mean (SD))	0.13 (0.17)	0.13 (0.17)	0.13 (0.17)	0.966
	wavelet_HLH_glrlm_RunEntropy (mean (SD))	2.99 (0.74)	2.99 (0.72)	2.98 (0.76)	0.873
	wavelet_HLH_glrlm_RunLengthNonUniformity (mean (SD))	542.35 (1804.77)	433.16 (1361.70)	663.79 (2191.96)	0.166
	wavelet_HLH_glrlm_RunLengthNonUniformityNormalized (mean (SD))	0.82 (0.12)	0.82 (0.12)	0.81 (0.13)	0.46
	wavelet_HLH_glrlm_RunPercentage (mean (SD))	0.89 (0.09)	0.89 (0.08)	0.88 (0.10)	0.381
	wavelet_HLH_glrlm_RunVariance (mean (SD))	0.20 (0.28)	0.18 (0.21)	0.22 (0.33)	0.17
	wavelet_HLH_glrlm_ShortRunEmphasis (mean (SD))	0.90 (0.09)	0.91 (0.08)	0.90 (0.10)	0.361
	wavelet_HLH_glrlm_ShortRunHighGrayLevelEmphasis (mean (SD))	47.25 (52.25)	46.74 (48.54)	47.81 (56.20)	0.824
	wavelet_HLH_glrlm_ShortRunLowGrayLevelEmphasis (mean (SD))	0.11 (0.13)	0.11 (0.13)	0.11 (0.13)	0.966
	wavelet_HLH_glszm_GrayLevelNonUniformity (mean (SD))	17.49 (66.26)	20.49 (87.45)	14.20 (28.80)	0.302
	wavelet_HLH_glszm_GrayLevelNonUniformityNormalized (mean (SD))	0.19 (0.14)	0.18 (0.13)	0.20 (0.15)	0.366
	wavelet_HLH_glszm_GrayLevelVariance (mean (SD))	6.99 (7.17)	7.07 (6.40)	6.89 (7.95)	0.781
	wavelet_HLH_glszm_HighGrayLevelZoneEmphasis (mean (SD))	54.59 (58.28)	54.44 (54.00)	54.76 (62.74)	0.953
	wavelet_HLH_glszm_LargeAreaEmphasis (mean (SD))	354917.22 (2904060.91)	195831.72 (2647999.08)	528719.87 (3156983.74)	0.212
	wavelet_HLH_glszm_LargeAreaHighGrayLevelEmphasis (mean (SD))	13719429.38 (112614055.12)	4711400.08 (56580476.15)	23560800.60 (151371162.67)	0.068
	wavelet_HLH_glszm_LargeAreaLowGrayLevelEmphasis (mean (SD))	16963.31 (172512.93)	9236.13 (134601.19)	25405.33 (206107.78)	0.308
	wavelet_HLH_glszm_LowGrayLevelZoneEmphasis (mean (SD))	0.15 (0.17)	0.14 (0.16)	0.16 (0.19)	0.329
	wavelet_HLH_glszm_SizeZoneNonUniformity (mean (SD))	46.29 (158.09)	50.54 (203.13)	41.64 (85.31)	0.54
	wavelet_HLH_glszm_SizeZoneNonUniformityNormalized (mean (SD))	0.41 (0.18)	0.40 (0.18)	0.41 (0.19)	0.509
	wavelet_HLH_glszm_SmallAreaEmphasis (mean (SD))	0.59 (0.16)	0.59 (0.16)	0.59 (0.17)	0.834
	wavelet_HLH_glszm_SmallAreaHighGrayLevelEmphasis (mean (SD))	35.63 (41.97)	35.59 (38.54)	35.66 (45.51)	0.985
	wavelet_HLH_glszm_SmallAreaLowGrayLevelEmphasis (mean (SD))	0.08 (0.10)	0.08 (0.09)	0.09 (0.12)	0.201
	wavelet_HLH_glszm_ZoneEntropy (mean (SD))	4.01 (1.27)	4.04 (1.23)	3.98 (1.31)	0.608
	wavelet_HLH_glszm_ZonePercentage (mean (SD))	0.38 (0.22)	0.38 (0.22)	0.38 (0.23)	0.784
	wavelet_HLH_glszm_ZoneVariance (mean (SD))	342857.66 (2785932.20)	185310.21 (2490528.11)	514979.99 (3072830.62)	0.198
	wavelet_HLH_ngtdm_Busyness (mean (SD))	4.82 (36.18)	2.82 (19.06)	7.00 (48.37)	0.21
	wavelet_HLH_ngtdm_Coarseness (mean (SD))	16842.22 (128815.29)	8064.63 (89620.67)	26431.82 (160769.84)	0.121
	wavelet_HLH_ngtdm_Complexity (mean (SD))	119.37 (190.34)	113.92 (148.59)	125.32 (227.57)	0.515
	wavelet_HLH_ngtdm_Contrast (mean (SD))	0.41 (5.58)	0.66 (7.72)	0.14 (0.28)	0.31
	wavelet_HLH_ngtdm_Strength (mean (SD))	2.40 (3.17)	2.55 (3.15)	2.24 (3.20)	0.29
	wavelet_HLL_firstorder_10Percentile (mean (SD))	-134.42 (81.06)	-135.87 (80.26)	-132.84 (82.07)	0.685
	wavelet_HLL_firstorder_90Percentile (mean (SD))	91.26 (66.15)	89.66 (59.05)	93.01 (73.21)	0.582
	wavelet_HLL_firstorder_Energy (mean (SD))	4458615.73 (9776501.71)	4071959.05 (8297575.38)	4881042.40 (11174686.85)	0.368
	wavelet_HLL_firstorder_Entropy (mean (SD))	3.30 (0.94)	3.33 (0.91)	3.26 (0.97)	0.437
	wavelet_HLL_firstorder_InterquartileRange (mean (SD))	115.71 (84.32)	116.74 (81.86)	114.58 (87.11)	0.781
	wavelet_HLL_firstorder_Kurtosis (mean (SD))	6.76 (38.19)	4.11 (3.24)	9.67 (55.05)	0.113
	wavelet_HLL_firstorder_Maximum (mean (SD))	235.10 (139.92)	232.85 (128.07)	237.56 (152.06)	0.715
	wavelet_HLL_firstorder_Mean (mean (SD))	-22.65 (18.96)	-23.12 (20.14)	-22.12 (17.61)	0.567
	wavelet_HLL_firstorder_MeanAbsoluteDeviation (mean (SD))	72.88 (44.60)	73.07 (42.58)	72.67 (46.81)	0.924
	wavelet_HLL_firstorder_Median (mean (SD))	-24.31 (29.59)	-23.99 (29.61)	-24.66 (29.62)	0.807
	wavelet_HLL_firstorder_Minimum (mean (SD))	-262.50 (163.69)	-262.07 (164.15)	-262.96 (163.54)	0.953
	wavelet_HLL_firstorder_Range (mean (SD))	497.60 (286.12)	494.93 (276.21)	500.52 (297.16)	0.832
	wavelet_HLL_firstorder_RobustMeanAbsoluteDeviation (mean (SD))	49.03 (33.88)	49.01 (32.92)	49.06 (34.99)	0.989
	wavelet_HLL_firstorder_RootMeanSquared (mean (SD))	96.83 (54.88)	97.33 (52.15)	96.29 (57.82)	0.836
	wavelet_HLL_firstorder_Skewness (mean (SD))	0.13 (0.95)	0.17 (0.67)	0.08 (1.17)	0.271
	wavelet_HLL_firstorder_TotalEnergy (mean (SD))	10729049.47 (22268960.43)	10496896.67 (24484432.68)	10982678.96 (19615593.50)	0.813
	wavelet_HLL_firstorder_Uniformity (mean (SD))	0.15 (0.13)	0.15 (0.12)	0.16 (0.14)	0.421
	wavelet_HLL_firstorder_Variance (mean (SD))	11510.39 (14676.73)	11243.57 (12560.15)	11801.89 (16709.33)	0.679
	wavelet_HLL_glcm_Autocorrelation (mean (SD))	148.97 (186.07)	147.12 (190.63)	151.03 (181.26)	0.82
	wavelet_HLL_glcm_ClusterProminence (mean (SD))	22112.81 (101777.95)	17436.54 (47787.72)	27313.33 (139062.06)	0.293
	wavelet_HLL_glcm_ClusterShade (mean (SD))	151.89 (1121.24)	94.15 (436.64)	216.11 (1562.56)	0.239
	wavelet_HLL_glcm_ClusterTendency (mean (SD))	51.03 (69.72)	49.75 (59.25)	52.46 (79.88)	0.674
	wavelet_HLL_glcm_Contrast (mean (SD))	26.01 (38.32)	24.47 (35.73)	27.73 (41.01)	0.356
	wavelet_HLL_glcm_Correlation (mean (SD))	0.25 (0.30)	0.26 (0.30)	0.24 (0.29)	0.573
	wavelet_HLL_glcm_DifferenceAverage (mean (SD))	3.28 (2.10)	3.20 (2.03)	3.36 (2.19)	0.405
	wavelet_HLL_glcm_DifferenceEntropy (mean (SD))	2.36 (0.94)	2.37 (0.94)	2.34 (0.95)	0.751
	wavelet_HLL_glcm_DifferenceVariance (mean (SD))	8.24 (10.93)	7.82 (8.39)	8.71 (13.20)	0.38
	wavelet_HLL_glcm_Id (mean (SD))	0.42 (0.13)	0.42 (0.13)	0.42 (0.14)	0.706
	wavelet_HLL_glcm_Idm (mean (SD))	0.35 (0.16)	0.35 (0.15)	0.35 (0.16)	0.791
	wavelet_HLL_glcm_Idmn (mean (SD))	0.95 (0.05)	0.95 (0.05)	0.95 (0.05)	0.651
	wavelet_HLL_glcm_Idn (mean (SD))	0.87 (0.06)	0.87 (0.06)	0.87 (0.06)	0.789
	wavelet_HLL_glcm_Imc1 (mean (SD))	-0.43 (0.26)	-0.43 (0.25)	-0.43 (0.27)	0.913
	wavelet_HLL_glcm_Imc2 (mean (SD))	0.86 (0.17)	0.87 (0.16)	0.86 (0.19)	0.438
	wavelet_HLL_glcm_InverseVariance (mean (SD))	0.31 (0.13)	0.31 (0.13)	0.31 (0.13)	0.999
	wavelet_HLL_glcm_JointAverage (mean (SD))	10.33 (5.99)	10.22 (6.02)	10.44 (5.97)	0.686
	wavelet_HLL_glcm_JointEnergy (mean (SD))	0.10 (0.16)	0.10 (0.16)	0.10 (0.15)	0.916
	wavelet_HLL_glcm_JointEntropy (mean (SD))	4.94 (1.92)	4.97 (1.89)	4.91 (1.96)	0.753
	wavelet_HLL_glcm_MCC (mean (SD))	0.78 (0.17)	0.78 (0.17)	0.78 (0.18)	0.814
	wavelet_HLL_glcm_MaximumProbability (mean (SD))	0.13 (0.15)	0.13 (0.16)	0.13 (0.15)	0.975
	wavelet_HLL_glcm_SumAverage (mean (SD))	20.65 (11.98)	20.44 (12.03)	20.89 (11.94)	0.686
	wavelet_HLL_glcm_SumEntropy (mean (SD))	3.34 (1.35)	3.37 (1.35)	3.31 (1.36)	0.612
	wavelet_HLL_glcm_SumSquares (mean (SD))	19.26 (25.59)	18.55 (22.06)	20.05 (29.04)	0.527
	wavelet_HLL_gldm_DependenceEntropy (mean (SD))	4.80 (1.39)	4.84 (1.37)	4.76 (1.41)	0.569
	wavelet_HLL_gldm_DependenceNonUniformity (mean (SD))	161.44 (591.13)	121.01 (402.98)	205.61 (742.73)	0.119
	wavelet_HLL_gldm_DependenceNonUniformityNormalized (mean (SD))	0.31 (0.20)	0.30 (0.19)	0.33 (0.21)	0.208
	wavelet_HLL_gldm_DependenceVariance (mean (SD))	3.35 (4.18)	3.38 (4.13)	3.32 (4.24)	0.883
	wavelet_HLL_gldm_GrayLevelNonUniformity (mean (SD))	610.31 (3843.62)	302.47 (2244.00)	946.62 (5026.31)	0.068
	wavelet_HLL_gldm_GrayLevelVariance (mean (SD))	18.48 (23.49)	18.03 (20.12)	18.97 (26.72)	0.665
	wavelet_HLL_gldm_HighGrayLevelEmphasis (mean (SD))	167.77 (199.12)	166.61 (203.42)	169.03 (194.74)	0.895
	wavelet_HLL_gldm_LargeDependenceEmphasis (mean (SD))	16.64 (31.72)	14.74 (23.37)	18.71 (38.79)	0.173
	wavelet_HLL_gldm_LargeDependenceHighGrayLevelEmphasis (mean (SD))	2846.20 (15375.09)	2047.31 (5046.53)	3719.00 (21598.59)	0.237
	wavelet_HLL_gldm_LargeDependenceLowGrayLevelEmphasis (mean (SD))	0.70 (1.66)	0.63 (1.33)	0.77 (1.95)	0.363
	wavelet_HLL_gldm_LowGrayLevelEmphasis (mean (SD))	0.08 (0.13)	0.08 (0.13)	0.09 (0.14)	0.547
	wavelet_HLL_gldm_SmallDependenceEmphasis (mean (SD))	0.42 (0.22)	0.41 (0.20)	0.43 (0.23)	0.442
	wavelet_HLL_gldm_SmallDependenceHighGrayLevelEmphasis (mean (SD))	76.64 (104.11)	76.08 (102.79)	77.26 (105.76)	0.902
	wavelet_HLL_gldm_SmallDependenceLowGrayLevelEmphasis (mean (SD))	0.04 (0.07)	0.04 (0.06)	0.04 (0.09)	0.193
	wavelet_HLL_glrlm_GrayLevelNonUniformity (mean (SD))	323.29 (1895.77)	176.22 (1140.05)	486.86 (2472.18)	0.076
	wavelet_HLL_glrlm_GrayLevelNonUniformityNormalized (mean (SD))	0.15 (0.12)	0.14 (0.12)	0.15 (0.13)	0.63
	wavelet_HLL_glrlm_GrayLevelVariance (mean (SD))	18.94 (23.58)	18.37 (20.18)	19.57 (26.90)	0.584
	wavelet_HLL_glrlm_HighGrayLevelRunEmphasis (mean (SD))	169.65 (199.46)	167.13 (203.39)	172.45 (195.42)	0.773
	wavelet_HLL_glrlm_LongRunEmphasis (mean (SD))	1.43 (0.83)	1.37 (0.58)	1.50 (1.05)	0.093
	wavelet_HLL_glrlm_LongRunHighGrayLevelEmphasis (mean (SD))	239.16 (529.12)	211.44 (275.92)	269.99 (711.49)	0.231
	wavelet_HLL_glrlm_LongRunLowGrayLevelEmphasis (mean (SD))	0.12 (0.33)	0.12 (0.30)	0.12 (0.35)	0.785
	wavelet_HLL_glrlm_LowGrayLevelRunEmphasis (mean (SD))	0.08 (0.13)	0.08 (0.13)	0.08 (0.13)	0.906
	wavelet_HLL_glrlm_RunEntropy (mean (SD))	3.65 (0.87)	3.65 (0.89)	3.65 (0.85)	0.941
	wavelet_HLL_glrlm_RunLengthNonUniformity (mean (SD))	527.97 (1606.63)	452.58 (1407.90)	611.80 (1801.68)	0.283
	wavelet_HLL_glrlm_RunLengthNonUniformityNormalized (mean (SD))	0.86 (0.11)	0.86 (0.10)	0.86 (0.13)	0.561
	wavelet_HLL_glrlm_RunPercentage (mean (SD))	0.91 (0.08)	0.92 (0.07)	0.91 (0.10)	0.314
	wavelet_HLL_glrlm_RunVariance (mean (SD))	0.14 (0.31)	0.12 (0.21)	0.16 (0.39)	0.118
	wavelet_HLL_glrlm_ShortRunEmphasis (mean (SD))	0.93 (0.08)	0.93 (0.07)	0.92 (0.10)	0.266
	wavelet_HLL_glrlm_ShortRunHighGrayLevelEmphasis (mean (SD))	159.66 (184.97)	158.72 (191.93)	160.70 (177.33)	0.908
	wavelet_HLL_glrlm_ShortRunLowGrayLevelEmphasis (mean (SD))	0.07 (0.10)	0.07 (0.10)	0.07 (0.09)	0.713
	wavelet_HLL_glszm_GrayLevelNonUniformity (mean (SD))	15.30 (54.91)	17.84 (73.32)	12.52 (20.84)	0.292
	wavelet_HLL_glszm_GrayLevelNonUniformityNormalized (mean (SD))	0.12 (0.11)	0.12 (0.11)	0.13 (0.12)	0.756
	wavelet_HLL_glszm_GrayLevelVariance (mean (SD))	22.83 (25.31)	22.34 (22.20)	23.37 (28.37)	0.66
	wavelet_HLL_glszm_HighGrayLevelZoneEmphasis (mean (SD))	174.88 (199.01)	173.94 (202.70)	175.91 (195.34)	0.914
	wavelet_HLL_glszm_LargeAreaEmphasis (mean (SD))	156186.74 (1292975.89)	48910.60 (606369.08)	273387.11 (1754434.30)	0.059
	wavelet_HLL_glszm_LargeAreaHighGrayLevelEmphasis (mean (SD))	31802638.87 (482140760.32)	1795584.50 (17257523.24)	64585676.24 (696530827.14)	0.156
	wavelet_HLL_glszm_LargeAreaLowGrayLevelEmphasis (mean (SD))	4214.80 (42302.17)	2089.74 (30502.66)	6536.45 (52210.23)	0.253
	wavelet_HLL_glszm_LowGrayLevelZoneEmphasis (mean (SD))	0.09 (0.14)	0.09 (0.13)	0.09 (0.15)	0.524
	wavelet_HLL_glszm_SizeZoneNonUniformity (mean (SD))	66.35 (177.90)	69.24 (221.00)	63.19 (113.91)	0.712
	wavelet_HLL_glszm_SizeZoneNonUniformityNormalized (mean (SD))	0.46 (0.18)	0.45 (0.17)	0.47 (0.19)	0.178
	wavelet_HLL_glszm_SmallAreaEmphasis (mean (SD))	0.65 (0.16)	0.65 (0.15)	0.66 (0.17)	0.429
	wavelet_HLL_glszm_SmallAreaHighGrayLevelEmphasis (mean (SD))	121.82 (145.95)	121.25 (147.00)	122.46 (145.11)	0.928
	wavelet_HLL_glszm_SmallAreaLowGrayLevelEmphasis (mean (SD))	0.06 (0.08)	0.05 (0.07)	0.06 (0.09)	0.278
	wavelet_HLL_glszm_ZoneEntropy (mean (SD))	4.51 (1.29)	4.52 (1.27)	4.50 (1.31)	0.842
	wavelet_HLL_glszm_ZonePercentage (mean (SD))	0.50 (0.23)	0.50 (0.21)	0.51 (0.24)	0.564
	wavelet_HLL_glszm_ZoneVariance (mean (SD))	154358.93 (1277403.83)	48320.21 (598311.66)	270207.39 (1733581.79)	0.059
	wavelet_HLL_ngtdm_Busyness (mean (SD))	2.14 (17.28)	1.33 (11.73)	3.02 (21.79)	0.288
	wavelet_HLL_ngtdm_Coarseness (mean (SD))	14736.94 (120624.61)	4032.36 (63500.06)	26431.81 (160769.84)	0.043
	wavelet_HLL_ngtdm_Complexity (mean (SD))	444.81 (676.59)	429.73 (619.41)	461.28 (735.03)	0.612
	wavelet_HLL_ngtdm_Contrast (mean (SD))	2.17 (20.07)	0.91 (5.12)	3.54 (28.51)	0.154
	wavelet_HLL_ngtdm_Strength (mean (SD))	8.99 (10.51)	9.19 (10.21)	8.77 (10.84)	0.659
	wavelet_LHH_firstorder_10Percentile (mean (SD))	-51.42 (28.26)	-52.55 (28.98)	-50.20 (27.46)	0.366
	wavelet_LHH_firstorder_90Percentile (mean (SD))	54.69 (31.51)	56.19 (32.47)	53.05 (30.41)	0.279
	wavelet_LHH_firstorder_Energy (mean (SD))	1195722.35 (2896119.39)	1206368.36 (3308984.39)	1184091.46 (2371590.22)	0.933
	wavelet_LHH_firstorder_Entropy (mean (SD))	2.57 (0.77)	2.61 (0.73)	2.53 (0.80)	0.24
	wavelet_LHH_firstorder_InterquartileRange (mean (SD))	55.00 (31.22)	56.96 (32.96)	52.85 (29.12)	0.152
	wavelet_LHH_firstorder_Kurtosis (mean (SD))	4.08 (7.92)	3.63 (1.77)	4.58 (11.30)	0.193
	wavelet_LHH_firstorder_Maximum (mean (SD))	136.04 (82.45)	139.68 (83.19)	132.08 (81.64)	0.316
	wavelet_LHH_firstorder_Mean (mean (SD))	0.56 (6.20)	0.69 (6.04)	0.41 (6.39)	0.617
	wavelet_LHH_firstorder_MeanAbsoluteDeviation (mean (SD))	34.39 (18.36)	35.36 (18.85)	33.33 (17.79)	0.227
	wavelet_LHH_firstorder_Median (mean (SD))	-0.88 (8.07)	-0.50 (7.16)	-1.29 (8.96)	0.284
	wavelet_LHH_firstorder_Minimum (mean (SD))	-114.49 (65.60)	-116.92 (64.60)	-111.83 (66.72)	0.4
	wavelet_LHH_firstorder_Range (mean (SD))	250.53 (143.74)	256.59 (142.51)	243.91 (145.10)	0.337
	wavelet_LHH_firstorder_RobustMeanAbsoluteDeviation (mean (SD))	23.36 (12.91)	23.93 (13.65)	22.74 (12.03)	0.319
	wavelet_LHH_firstorder_RootMeanSquared (mean (SD))	44.38 (23.21)	45.58 (23.59)	43.06 (22.76)	0.237
	wavelet_LHH_firstorder_Skewness (mean (SD))	0.23 (0.43)	0.23 (0.44)	0.23 (0.43)	0.979
	wavelet_LHH_firstorder_TotalEnergy (mean (SD))	3197849.32 (8118763.37)	3306200.84 (9790366.92)	3079474.08 (5784487.72)	0.761
	wavelet_LHH_firstorder_Uniformity (mean (SD))	0.23 (0.15)	0.22 (0.14)	0.24 (0.16)	0.263
	wavelet_LHH_firstorder_Variance (mean (SD))	2468.29 (2636.58)	2595.41 (2873.67)	2329.42 (2348.92)	0.273
	wavelet_LHH_glcm_Autocorrelation (mean (SD))	38.80 (36.37)	39.65 (37.44)	37.85 (35.21)	0.593
	wavelet_LHH_glcm_ClusterProminence (mean (SD))	489.82 (1466.19)	536.97 (1755.24)	437.38 (1057.42)	0.462
	wavelet_LHH_glcm_ClusterShade (mean (SD))	7.39 (22.01)	7.96 (23.23)	6.75 (20.59)	0.554
	wavelet_LHH_glcm_ClusterTendency (mean (SD))	7.74 (8.28)	7.98 (8.71)	7.48 (7.78)	0.516
	wavelet_LHH_glcm_Contrast (mean (SD))	9.64 (10.77)	10.10 (12.12)	9.12 (9.04)	0.326
	wavelet_LHH_glcm_Correlation (mean (SD))	-0.10 (0.20)	-0.10 (0.22)	-0.10 (0.19)	0.789
	wavelet_LHH_glcm_DifferenceAverage (mean (SD))	2.12 (1.12)	2.15 (1.16)	2.08 (1.07)	0.467
	wavelet_LHH_glcm_DifferenceEntropy (mean (SD))	2.04 (0.85)	2.06 (0.85)	2.02 (0.84)	0.623
	wavelet_LHH_glcm_DifferenceVariance (mean (SD))	3.29 (3.69)	3.43 (4.12)	3.12 (3.14)	0.368
	wavelet_LHH_glcm_Id (mean (SD))	0.48 (0.12)	0.48 (0.12)	0.48 (0.12)	0.674
	wavelet_LHH_glcm_Idm (mean (SD))	0.42 (0.14)	0.42 (0.14)	0.42 (0.15)	0.684
	wavelet_LHH_glcm_Idmn (mean (SD))	0.94 (0.04)	0.94 (0.04)	0.94 (0.04)	0.922
	wavelet_LHH_glcm_Idn (mean (SD))	0.85 (0.05)	0.85 (0.05)	0.85 (0.05)	0.782
	wavelet_LHH_glcm_Imc1 (mean (SD))	-0.32 (0.25)	-0.32 (0.24)	-0.32 (0.26)	0.97
	wavelet_LHH_glcm_Imc2 (mean (SD))	0.75 (0.20)	0.76 (0.20)	0.75 (0.20)	0.602
	wavelet_LHH_glcm_InverseVariance (mean (SD))	0.39 (0.13)	0.38 (0.13)	0.39 (0.13)	0.621
	wavelet_LHH_glcm_JointAverage (mean (SD))	5.68 (2.62)	5.75 (2.63)	5.60 (2.60)	0.532
	wavelet_LHH_glcm_JointEnergy (mean (SD))	0.12 (0.15)	0.12 (0.16)	0.12 (0.14)	0.984
	wavelet_LHH_glcm_JointEntropy (mean (SD))	4.24 (1.61)	4.27 (1.59)	4.22 (1.63)	0.726
	wavelet_LHH_glcm_MCC (mean (SD))	0.63 (0.23)	0.63 (0.23)	0.63 (0.23)	0.875
	wavelet_LHH_glcm_MaximumProbability (mean (SD))	0.17 (0.15)	0.17 (0.16)	0.17 (0.14)	0.982
	wavelet_LHH_glcm_SumAverage (mean (SD))	11.37 (5.23)	11.51 (5.26)	11.21 (5.21)	0.532
	wavelet_LHH_glcm_SumEntropy (mean (SD))	2.61 (1.05)	2.63 (1.06)	2.59 (1.04)	0.647
	wavelet_LHH_glcm_SumSquares (mean (SD))	4.34 (4.61)	4.52 (5.02)	4.15 (4.12)	0.387
	wavelet_LHH_gldm_DependenceEntropy (mean (SD))	4.45 (1.22)	4.50 (1.19)	4.41 (1.26)	0.425
	wavelet_LHH_gldm_DependenceNonUniformity (mean (SD))	178.40 (787.57)	121.74 (496.41)	240.30 (1012.05)	0.101
	wavelet_LHH_gldm_DependenceNonUniformityNormalized (mean (SD))	0.27 (0.20)	0.26 (0.19)	0.27 (0.21)	0.434
	wavelet_LHH_gldm_DependenceVariance (mean (SD))	3.70 (3.68)	3.86 (3.86)	3.54 (3.47)	0.344
	wavelet_LHH_gldm_GrayLevelNonUniformity (mean (SD))	622.25 (3764.29)	309.12 (2127.43)	964.35 (4954.54)	0.058
	wavelet_LHH_gldm_GrayLevelVariance (mean (SD))	4.06 (4.23)	4.26 (4.62)	3.84 (3.76)	0.28
	wavelet_LHH_gldm_HighGrayLevelEmphasis (mean (SD))	42.48 (39.24)	43.73 (40.32)	41.11 (38.07)	0.468
	wavelet_LHH_gldm_LargeDependenceEmphasis (mean (SD))	19.07 (26.18)	17.71 (19.98)	20.55 (31.58)	0.237
	wavelet_LHH_gldm_LargeDependenceHighGrayLevelEmphasis (mean (SD))	779.12 (1927.21)	682.86 (1021.74)	884.29 (2574.41)	0.256
	wavelet_LHH_gldm_LargeDependenceLowGrayLevelEmphasis (mean (SD))	1.48 (2.95)	1.31 (2.16)	1.67 (3.61)	0.181
	wavelet_LHH_gldm_LowGrayLevelEmphasis (mean (SD))	0.13 (0.15)	0.12 (0.15)	0.13 (0.16)	0.394
	wavelet_LHH_gldm_SmallDependenceEmphasis (mean (SD))	0.32 (0.20)	0.32 (0.19)	0.33 (0.21)	0.623
	wavelet_LHH_gldm_SmallDependenceHighGrayLevelEmphasis (mean (SD))	15.17 (18.97)	15.96 (20.97)	14.31 (16.53)	0.345
	wavelet_LHH_gldm_SmallDependenceLowGrayLevelEmphasis (mean (SD))	0.05 (0.09)	0.05 (0.07)	0.06 (0.11)	0.241
	wavelet_LHH_glrlm_GrayLevelNonUniformity (mean (SD))	366.05 (2061.65)	198.07 (1199.43)	552.86 (2707.65)	0.062
	wavelet_LHH_glrlm_GrayLevelNonUniformityNormalized (mean (SD))	0.21 (0.11)	0.21 (0.10)	0.21 (0.11)	0.381
	wavelet_LHH_glrlm_GrayLevelVariance (mean (SD))	4.23 (4.29)	4.40 (4.67)	4.03 (3.82)	0.344
	wavelet_LHH_glrlm_HighGrayLevelRunEmphasis (mean (SD))	43.04 (39.40)	43.98 (40.50)	42.00 (38.21)	0.587
	wavelet_LHH_glrlm_LongRunEmphasis (mean (SD))	1.56 (0.80)	1.51 (0.60)	1.62 (0.97)	0.13
	wavelet_LHH_glrlm_LongRunHighGrayLevelEmphasis (mean (SD))	63.12 (76.25)	60.67 (54.79)	65.84 (94.63)	0.463
	wavelet_LHH_glrlm_LongRunLowGrayLevelEmphasis (mean (SD))	0.21 (0.44)	0.20 (0.39)	0.22 (0.48)	0.686
	wavelet_LHH_glrlm_LowGrayLevelRunEmphasis (mean (SD))	0.12 (0.15)	0.12 (0.15)	0.12 (0.14)	0.77
	wavelet_LHH_glrlm_RunEntropy (mean (SD))	3.03 (0.67)	3.04 (0.68)	3.02 (0.67)	0.654
	wavelet_LHH_glrlm_RunLengthNonUniformity (mean (SD))	576.53 (2022.30)	477.67 (1735.53)	686.48 (2298.70)	0.264
	wavelet_LHH_glrlm_RunLengthNonUniformityNormalized (mean (SD))	0.83 (0.11)	0.83 (0.10)	0.83 (0.13)	0.539
	wavelet_LHH_glrlm_RunPercentage (mean (SD))	0.90 (0.08)	0.90 (0.07)	0.89 (0.09)	0.349
	wavelet_LHH_glrlm_RunVariance (mean (SD))	0.19 (0.29)	0.17 (0.21)	0.21 (0.35)	0.154
	wavelet_LHH_glrlm_ShortRunEmphasis (mean (SD))	0.91 (0.07)	0.92 (0.06)	0.91 (0.08)	0.225
	wavelet_LHH_glrlm_ShortRunHighGrayLevelEmphasis (mean (SD))	39.97 (37.19)	41.10 (38.77)	38.71 (35.39)	0.487
	wavelet_LHH_glrlm_ShortRunLowGrayLevelEmphasis (mean (SD))	0.11 (0.12)	0.11 (0.13)	0.11 (0.12)	0.826
	wavelet_LHH_glszm_GrayLevelNonUniformity (mean (SD))	18.75 (59.97)	19.65 (66.63)	17.76 (51.84)	0.731
	wavelet_LHH_glszm_GrayLevelNonUniformityNormalized (mean (SD))	0.18 (0.12)	0.17 (0.11)	0.19 (0.12)	0.216
	wavelet_LHH_glszm_GrayLevelVariance (mean (SD))	6.18 (5.35)	6.44 (5.61)	5.90 (5.04)	0.273
	wavelet_LHH_glszm_HighGrayLevelZoneEmphasis (mean (SD))	45.95 (41.98)	47.37 (42.96)	44.40 (40.93)	0.443
	wavelet_LHH_glszm_LargeAreaEmphasis (mean (SD))	154991.41 (1690413.35)	14358.42 (155228.58)	308634.50 (2433394.66)	0.058
	wavelet_LHH_glszm_LargeAreaHighGrayLevelEmphasis (mean (SD))	6237298.21 (64135139.81)	536006.12 (5874579.79)	12466022.61 (92275070.35)	0.043
	wavelet_LHH_glszm_LargeAreaLowGrayLevelEmphasis (mean (SD))	14709.12 (271657.05)	831.66 (11767.68)	29870.39 (392664.47)	0.245
	wavelet_LHH_glszm_LowGrayLevelZoneEmphasis (mean (SD))	0.15 (0.16)	0.14 (0.15)	0.15 (0.16)	0.328
	wavelet_LHH_glszm_SizeZoneNonUniformity (mean (SD))	51.10 (183.99)	56.17 (238.28)	45.56 (94.27)	0.531
	wavelet_LHH_glszm_SizeZoneNonUniformityNormalized (mean (SD))	0.40 (0.18)	0.40 (0.18)	0.41 (0.19)	0.466
	wavelet_LHH_glszm_SmallAreaEmphasis (mean (SD))	0.59 (0.16)	0.59 (0.16)	0.59 (0.17)	0.685
	wavelet_LHH_glszm_SmallAreaHighGrayLevelEmphasis (mean (SD))	29.74 (29.88)	30.59 (31.27)	28.81 (28.33)	0.517
	wavelet_LHH_glszm_SmallAreaLowGrayLevelEmphasis (mean (SD))	0.08 (0.10)	0.08 (0.08)	0.09 (0.11)	0.269
	wavelet_LHH_glszm_ZoneEntropy (mean (SD))	4.06 (1.21)	4.09 (1.18)	4.02 (1.24)	0.548
	wavelet_LHH_glszm_ZonePercentage (mean (SD))	0.39 (0.22)	0.39 (0.21)	0.40 (0.23)	0.597
	wavelet_LHH_glszm_ZoneVariance (mean (SD))	150133.10 (1612728.30)	14294.17 (154718.52)	298538.64 (2320869.90)	0.055
	wavelet_LHH_ngtdm_Busyness (mean (SD))	6.43 (59.71)	3.19 (28.27)	9.96 (81.12)	0.217
	wavelet_LHH_ngtdm_Coarseness (mean (SD))	10526.43 (102164.00)	4032.37 (63500.06)	17621.26 (131860.65)	0.148
	wavelet_LHH_ngtdm_Complexity (mean (SD))	99.72 (141.77)	104.60 (151.87)	94.39 (129.97)	0.433
	wavelet_LHH_ngtdm_Contrast (mean (SD))	0.15 (0.39)	0.18 (0.52)	0.13 (0.15)	0.15
	wavelet_LHH_ngtdm_Strength (mean (SD))	2.19 (2.81)	2.28 (2.59)	2.08 (3.04)	0.433
	wavelet_LHL_firstorder_10Percentile (mean (SD))	-133.79 (79.20)	-135.79 (81.55)	-131.60 (76.67)	0.565
	wavelet_LHL_firstorder_90Percentile (mean (SD))	94.14 (55.82)	94.69 (58.64)	93.54 (52.68)	0.822
	wavelet_LHL_firstorder_Energy (mean (SD))	4457793.70 (9678618.38)	4191824.28 (8748809.33)	4748368.22 (10613849.46)	0.532
	wavelet_LHL_firstorder_Entropy (mean (SD))	3.36 (0.87)	3.40 (0.83)	3.32 (0.91)	0.34
	wavelet_LHL_firstorder_InterquartileRange (mean (SD))	122.67 (75.02)	125.64 (79.42)	119.43 (69.93)	0.367
	wavelet_LHL_firstorder_Kurtosis (mean (SD))	4.02 (9.88)	3.23 (1.52)	4.88 (14.17)	0.07
	wavelet_LHL_firstorder_Maximum (mean (SD))	212.63 (109.75)	212.36 (110.66)	212.92 (108.98)	0.955
	wavelet_LHL_firstorder_Mean (mean (SD))	-21.03 (23.44)	-21.25 (22.89)	-20.79 (24.07)	0.829
	wavelet_LHL_firstorder_MeanAbsoluteDeviation (mean (SD))	73.87 (39.97)	74.76 (41.58)	72.90 (38.20)	0.613
	wavelet_LHL_firstorder_Median (mean (SD))	-22.57 (32.49)	-22.57 (32.33)	-22.57 (32.73)	0.998
	wavelet_LHL_firstorder_Minimum (mean (SD))	-247.42 (140.95)	-245.68 (137.65)	-249.31 (144.76)	0.78
	wavelet_LHL_firstorder_Range (mean (SD))	460.05 (235.39)	458.04 (232.62)	462.24 (238.88)	0.846
	wavelet_LHL_firstorder_RobustMeanAbsoluteDeviation (mean (SD))	51.39 (30.73)	51.95 (32.14)	50.77 (29.14)	0.677
	wavelet_LHL_firstorder_RootMeanSquared (mean (SD))	96.56 (48.70)	97.37 (50.39)	95.68 (46.87)	0.706
	wavelet_LHL_firstorder_Skewness (mean (SD))	0.11 (0.62)	0.10 (0.56)	0.13 (0.68)	0.687
	wavelet_LHL_firstorder_TotalEnergy (mean (SD))	11192464.75 (22997414.00)	10970187.46 (24591433.34)	11435305.13 (21170770.67)	0.826
	wavelet_LHL_firstorder_Uniformity (mean (SD))	0.14 (0.11)	0.13 (0.10)	0.15 (0.12)	0.196
	wavelet_LHL_firstorder_Variance (mean (SD))	10700.59 (12206.57)	11036.85 (13240.17)	10333.23 (10984.27)	0.531
	wavelet_LHL_glcm_Autocorrelation (mean (SD))	126.83 (135.11)	123.33 (126.12)	130.73 (144.63)	0.554
	wavelet_LHL_glcm_ClusterProminence (mean (SD))	16084.23 (50047.12)	17764.89 (58447.67)	14215.16 (38668.85)	0.443
	wavelet_LHL_glcm_ClusterShade (mean (SD))	95.76 (567.38)	109.75 (679.06)	80.19 (409.93)	0.573
	wavelet_LHL_glcm_ClusterTendency (mean (SD))	48.41 (63.60)	49.56 (69.43)	47.13 (56.55)	0.68
	wavelet_LHL_glcm_Contrast (mean (SD))	22.91 (26.05)	23.93 (28.63)	21.78 (22.86)	0.372
	wavelet_LHL_glcm_Correlation (mean (SD))	0.26 (0.30)	0.26 (0.32)	0.25 (0.29)	0.943
	wavelet_LHL_glcm_DifferenceAverage (mean (SD))	3.27 (1.77)	3.30 (1.87)	3.22 (1.66)	0.623
	wavelet_LHL_glcm_DifferenceEntropy (mean (SD))	2.37 (0.92)	2.38 (0.93)	2.36 (0.92)	0.807
	wavelet_LHL_glcm_DifferenceVariance (mean (SD))	6.84 (7.61)	7.10 (8.63)	6.57 (6.29)	0.45
	wavelet_LHL_glcm_Id (mean (SD))	0.40 (0.12)	0.40 (0.11)	0.40 (0.12)	0.638
	wavelet_LHL_glcm_Idm (mean (SD))	0.33 (0.14)	0.32 (0.13)	0.33 (0.14)	0.689
	wavelet_LHL_glcm_Idmn (mean (SD))	0.94 (0.06)	0.94 (0.06)	0.95 (0.05)	0.617
	wavelet_LHL_glcm_Idn (mean (SD))	0.86 (0.06)	0.86 (0.06)	0.86 (0.06)	0.487
	wavelet_LHL_glcm_Imc1 (mean (SD))	-0.44 (0.26)	-0.44 (0.26)	-0.44 (0.27)	0.974
	wavelet_LHL_glcm_Imc2 (mean (SD))	0.88 (0.15)	0.88 (0.15)	0.87 (0.16)	0.744
	wavelet_LHL_glcm_InverseVariance (mean (SD))	0.30 (0.12)	0.30 (0.12)	0.29 (0.11)	0.452
	wavelet_LHL_glcm_JointAverage (mean (SD))	9.77 (4.97)	9.64 (4.87)	9.91 (5.09)	0.552
	wavelet_LHL_glcm_JointEnergy (mean (SD))	0.09 (0.14)	0.09 (0.15)	0.09 (0.13)	0.887
	wavelet_LHL_glcm_JointEntropy (mean (SD))	5.04 (1.90)	5.05 (1.85)	5.02 (1.95)	0.851
	wavelet_LHL_glcm_MCC (mean (SD))	0.77 (0.18)	0.77 (0.18)	0.77 (0.19)	0.973
	wavelet_LHL_glcm_MaximumProbability (mean (SD))	0.12 (0.14)	0.12 (0.14)	0.12 (0.13)	0.802
	wavelet_LHL_glcm_SumAverage (mean (SD))	19.54 (9.95)	19.28 (9.75)	19.83 (10.18)	0.552
	wavelet_LHL_glcm_SumEntropy (mean (SD))	3.38 (1.33)	3.40 (1.33)	3.37 (1.34)	0.823
	wavelet_LHL_glcm_SumSquares (mean (SD))	17.83 (21.61)	18.37 (23.59)	17.23 (19.21)	0.567
	wavelet_LHL_gldm_DependenceEntropy (mean (SD))	4.81 (1.37)	4.85 (1.34)	4.77 (1.40)	0.547
	wavelet_LHL_gldm_DependenceNonUniformity (mean (SD))	164.84 (589.62)	129.92 (451.41)	202.99 (709.68)	0.178
	wavelet_LHL_gldm_DependenceNonUniformityNormalized (mean (SD))	0.32 (0.21)	0.32 (0.21)	0.33 (0.21)	0.651
	wavelet_LHL_gldm_DependenceVariance (mean (SD))	2.94 (3.79)	2.85 (3.59)	3.03 (4.00)	0.595
	wavelet_LHL_gldm_GrayLevelNonUniformity (mean (SD))	543.60 (3478.01)	235.20 (1759.76)	880.52 (4665.59)	0.043
	wavelet_LHL_gldm_GrayLevelVariance (mean (SD))	17.19 (19.51)	17.70 (21.12)	16.62 (17.61)	0.547
	wavelet_LHL_gldm_HighGrayLevelEmphasis (mean (SD))	144.75 (147.95)	142.35 (139.96)	147.36 (156.49)	0.713
	wavelet_LHL_gldm_LargeDependenceEmphasis (mean (SD))	14.56 (27.88)	12.49 (17.46)	16.81 (35.89)	0.092
	wavelet_LHL_gldm_LargeDependenceHighGrayLevelEmphasis (mean (SD))	1881.35 (8310.62)	1322.03 (1959.82)	2492.40 (11829.63)	0.125
	wavelet_LHL_gldm_LargeDependenceLowGrayLevelEmphasis (mean (SD))	0.61 (1.26)	0.57 (1.12)	0.64 (1.39)	0.542
	wavelet_LHL_gldm_LowGrayLevelEmphasis (mean (SD))	0.08 (0.12)	0.07 (0.11)	0.08 (0.13)	0.505
	wavelet_LHL_gldm_SmallDependenceEmphasis (mean (SD))	0.43 (0.22)	0.42 (0.21)	0.43 (0.23)	0.752
	wavelet_LHL_gldm_SmallDependenceHighGrayLevelEmphasis (mean (SD))	68.51 (87.51)	68.58 (86.44)	68.43 (88.86)	0.985
	wavelet_LHL_gldm_SmallDependenceLowGrayLevelEmphasis (mean (SD))	0.04 (0.08)	0.04 (0.07)	0.04 (0.10)	0.496
	wavelet_LHL_glrlm_GrayLevelNonUniformity (mean (SD))	297.59 (1775.57)	149.04 (968.36)	462.79 (2362.01)	0.055
	wavelet_LHL_glrlm_GrayLevelNonUniformityNormalized (mean (SD))	0.13 (0.10)	0.13 (0.10)	0.14 (0.10)	0.487
	wavelet_LHL_glrlm_GrayLevelVariance (mean (SD))	17.52 (19.57)	17.92 (21.14)	17.08 (17.69)	0.64
	wavelet_LHL_glrlm_HighGrayLevelRunEmphasis (mean (SD))	146.34 (148.19)	142.69 (140.00)	150.41 (157.01)	0.573
	wavelet_LHL_glrlm_LongRunEmphasis (mean (SD))	1.37 (0.73)	1.31 (0.38)	1.44 (0.98)	0.04
	wavelet_LHL_glrlm_LongRunHighGrayLevelEmphasis (mean (SD))	192.97 (292.14)	173.61 (160.06)	214.50 (388.97)	0.13
	wavelet_LHL_glrlm_LongRunLowGrayLevelEmphasis (mean (SD))	0.10 (0.15)	0.10 (0.15)	0.10 (0.15)	0.93
	wavelet_LHL_glrlm_LowGrayLevelRunEmphasis (mean (SD))	0.07 (0.11)	0.08 (0.11)	0.07 (0.10)	0.798
	wavelet_LHL_glrlm_RunEntropy (mean (SD))	3.69 (0.81)	3.69 (0.82)	3.69 (0.80)	0.938
	wavelet_LHL_glrlm_RunLengthNonUniformity (mean (SD))	599.86 (2106.68)	529.09 (2011.32)	678.56 (2209.80)	0.443
	wavelet_LHL_glrlm_RunLengthNonUniformityNormalized (mean (SD))	0.87 (0.10)	0.87 (0.09)	0.86 (0.12)	0.317
	wavelet_LHL_glrlm_RunPercentage (mean (SD))	0.92 (0.07)	0.93 (0.06)	0.92 (0.09)	0.175
	wavelet_LHL_glrlm_RunVariance (mean (SD))	0.13 (0.28)	0.10 (0.15)	0.15 (0.37)	0.047
	wavelet_LHL_glrlm_ShortRunEmphasis (mean (SD))	0.94 (0.06)	0.94 (0.05)	0.93 (0.08)	0.12
	wavelet_LHL_glrlm_ShortRunHighGrayLevelEmphasis (mean (SD))	138.93 (141.31)	136.50 (136.49)	141.64 (146.74)	0.694
	wavelet_LHL_glrlm_ShortRunLowGrayLevelEmphasis (mean (SD))	0.07 (0.10)	0.07 (0.10)	0.07 (0.09)	0.719
	wavelet_LHL_glszm_GrayLevelNonUniformity (mean (SD))	20.02 (72.76)	19.60 (73.29)	20.47 (72.34)	0.896
	wavelet_LHL_glszm_GrayLevelNonUniformityNormalized (mean (SD))	0.12 (0.10)	0.11 (0.09)	0.13 (0.11)	0.223
	wavelet_LHL_glszm_GrayLevelVariance (mean (SD))	19.89 (20.24)	20.41 (21.94)	19.33 (18.22)	0.562
	wavelet_LHL_glszm_HighGrayLevelZoneEmphasis (mean (SD))	151.74 (150.10)	148.79 (140.69)	154.96 (160.00)	0.655
	wavelet_LHL_glszm_LargeAreaEmphasis (mean (SD))	40847.74 (335345.26)	6402.16 (69055.23)	78479.91 (477413.67)	0.019
	wavelet_LHL_glszm_LargeAreaHighGrayLevelEmphasis (mean (SD))	5716575.94 (56641382.69)	389325.63 (4434745.71)	11536655.57 (81499323.73)	0.032
	wavelet_LHL_glszm_LargeAreaLowGrayLevelEmphasis (mean (SD))	885.67 (11006.33)	214.63 (2992.62)	1618.78 (15596.45)	0.165
	wavelet_LHL_glszm_LowGrayLevelZoneEmphasis (mean (SD))	0.08 (0.12)	0.08 (0.11)	0.09 (0.12)	0.765
	wavelet_LHL_glszm_SizeZoneNonUniformity (mean (SD))	71.16 (204.93)	75.68 (261.41)	66.23 (115.52)	0.616
	wavelet_LHL_glszm_SizeZoneNonUniformityNormalized (mean (SD))	0.46 (0.19)	0.45 (0.19)	0.47 (0.19)	0.501
	wavelet_LHL_glszm_SmallAreaEmphasis (mean (SD))	0.65 (0.16)	0.65 (0.15)	0.66 (0.16)	0.757
	wavelet_LHL_glszm_SmallAreaHighGrayLevelEmphasis (mean (SD))	105.38 (113.95)	104.06 (109.37)	106.83 (118.97)	0.792
	wavelet_LHL_glszm_SmallAreaLowGrayLevelEmphasis (mean (SD))	0.06 (0.09)	0.06 (0.08)	0.06 (0.10)	0.878
	wavelet_LHL_glszm_ZoneEntropy (mean (SD))	4.53 (1.24)	4.56 (1.21)	4.50 (1.27)	0.566
	wavelet_LHL_glszm_ZonePercentage (mean (SD))	0.51 (0.22)	0.51 (0.22)	0.52 (0.23)	0.771
	wavelet_LHL_glszm_ZoneVariance (mean (SD))	40633.07 (333500.10)	6379.51 (68908.29)	78055.45 (474750.32)	0.019
	wavelet_LHL_ngtdm_Busyness (mean (SD))	1.84 (14.87)	1.29 (12.09)	2.45 (17.41)	0.395
	wavelet_LHL_ngtdm_Coarseness (mean (SD))	8421.15 (91475.42)	0.10 (0.17)	17621.24 (131860.66)	0.036
	wavelet_LHL_ngtdm_Complexity (mean (SD))	372.69 (537.95)	393.88 (597.37)	349.54 (464.66)	0.37
	wavelet_LHL_ngtdm_Contrast (mean (SD))	1.42 (11.04)	1.28 (8.53)	1.58 (13.26)	0.771
	wavelet_LHL_ngtdm_Strength (mean (SD))	8.26 (10.18)	8.27 (9.67)	8.26 (10.73)	0.991
	wavelet_LLH_firstorder_10Percentile (mean (SD))	-376.76 (351.41)	-400.59 (373.23)	-350.72 (324.72)	0.122
	wavelet_LLH_firstorder_90Percentile (mean (SD))	322.83 (209.91)	335.89 (208.09)	308.57 (211.41)	0.157
	wavelet_LLH_firstorder_Energy (mean (SD))	61881143.07 (143551860.92)	62636360.17 (156158113.82)	61056060.09 (128715639.66)	0.905
	wavelet_LLH_firstorder_Entropy (mean (SD))	4.30 (1.53)	4.36 (1.49)	4.22 (1.57)	0.323
	wavelet_LLH_firstorder_InterquartileRange (mean (SD))	338.44 (266.63)	344.51 (260.70)	331.82 (273.39)	0.605
	wavelet_LLH_firstorder_Kurtosis (mean (SD))	5.08 (17.62)	4.30 (6.88)	5.94 (24.45)	0.314
	wavelet_LLH_firstorder_Maximum (mean (SD))	514.20 (315.45)	521.89 (302.56)	505.80 (329.42)	0.579
	wavelet_LLH_firstorder_Mean (mean (SD))	18.01 (80.21)	19.37 (79.21)	16.52 (81.44)	0.7
	wavelet_LLH_firstorder_MeanAbsoluteDeviation (mean (SD))	217.77 (154.83)	227.79 (157.36)	206.81 (151.61)	0.14
	wavelet_LLH_firstorder_Median (mean (SD))	68.61 (91.96)	75.24 (93.81)	61.37 (89.54)	0.101
	wavelet_LLH_firstorder_Minimum (mean (SD))	-732.53 (551.18)	-770.07 (560.11)	-691.50 (539.50)	0.121
	wavelet_LLH_firstorder_Range (mean (SD))	1246.73 (829.82)	1291.97 (824.91)	1197.30 (834.17)	0.215
	wavelet_LLH_firstorder_RobustMeanAbsoluteDeviation (mean (SD))	149.84 (113.24)	154.66 (114.16)	144.54 (112.24)	0.333
	wavelet_LLH_firstorder_RootMeanSquared (mean (SD))	288.03 (188.88)	302.30 (192.41)	272.44 (184.11)	0.085
	wavelet_LLH_firstorder_Skewness (mean (SD))	-0.64 (1.01)	-0.69 (0.90)	-0.59 (1.12)	0.274
	wavelet_LLH_firstorder_TotalEnergy (mean (SD))	176856115.95 (431582408.22)	182514774.91 (491906585.64)	170673968.72 (355146218.45)	0.766
	wavelet_LLH_firstorder_Uniformity (mean (SD))	0.12 (0.22)	0.12 (0.22)	0.13 (0.23)	0.514
	wavelet_LLH_firstorder_Variance (mean (SD))	111818.71 (141747.29)	121633.79 (154537.43)	101095.63 (125771.00)	0.115
	wavelet_LLH_glcm_Autocorrelation (mean (SD))	1336.15 (1592.11)	1435.33 (1698.62)	1225.85 (1460.50)	0.154
	wavelet_LLH_glcm_ClusterProminence (mean (SD))	1557845.94 (4258679.02)	1872459.24 (5364002.72)	1207962.09 (2480030.69)	0.091
	wavelet_LLH_glcm_ClusterShade (mean (SD))	-7868.41 (19497.87)	-9998.20 (24033.46)	-5499.85 (12308.63)	0.012
	wavelet_LLH_glcm_ClusterTendency (mean (SD))	405.36 (527.02)	435.07 (565.44)	372.32 (479.81)	0.197
	wavelet_LLH_glcm_Contrast (mean (SD))	466.05 (623.56)	514.39 (680.05)	412.28 (550.57)	0.076
	wavelet_LLH_glcm_Correlation (mean (SD))	-0.01 (0.35)	-0.02 (0.35)	0.01 (0.35)	0.494
	wavelet_LLH_glcm_DifferenceAverage (mean (SD))	13.38 (9.51)	14.05 (9.78)	12.63 (9.15)	0.105
	wavelet_LLH_glcm_DifferenceEntropy (mean (SD))	3.36 (1.56)	3.39 (1.56)	3.31 (1.57)	0.589
	wavelet_LLH_glcm_DifferenceVariance (mean (SD))	125.90 (179.08)	142.50 (204.43)	107.44 (144.03)	0.034
	wavelet_LLH_glcm_Id (mean (SD))	0.26 (0.21)	0.26 (0.21)	0.27 (0.21)	0.632
	wavelet_LLH_glcm_Idm (mean (SD))	0.20 (0.22)	0.19 (0.22)	0.20 (0.22)	0.703
	wavelet_LLH_glcm_Idmn (mean (SD))	0.90 (0.06)	0.90 (0.06)	0.91 (0.06)	0.441
	wavelet_LLH_glcm_Idn (mean (SD))	0.82 (0.07)	0.82 (0.07)	0.82 (0.07)	0.767
	wavelet_LLH_glcm_Imc1 (mean (SD))	-0.57 (0.25)	-0.58 (0.24)	-0.57 (0.25)	0.62
	wavelet_LLH_glcm_Imc2 (mean (SD))	0.91 (0.23)	0.91 (0.23)	0.91 (0.23)	0.984
	wavelet_LLH_glcm_InverseVariance (mean (SD))	0.14 (0.12)	0.14 (0.12)	0.14 (0.12)	0.485
	wavelet_LLH_glcm_JointAverage (mean (SD))	30.36 (20.67)	31.68 (21.20)	28.88 (20.00)	0.143
	wavelet_LLH_glcm_JointEnergy (mean (SD))	0.11 (0.23)	0.11 (0.24)	0.11 (0.23)	0.883
	wavelet_LLH_glcm_JointEntropy (mean (SD))	5.87 (2.69)	5.88 (2.68)	5.86 (2.72)	0.923
	wavelet_LLH_glcm_MCC (mean (SD))	0.89 (0.16)	0.89 (0.17)	0.89 (0.15)	0.911
	wavelet_LLH_glcm_MaximumProbability (mean (SD))	0.12 (0.23)	0.12 (0.24)	0.12 (0.23)	0.972
	wavelet_LLH_glcm_SumAverage (mean (SD))	60.71 (41.33)	63.36 (42.39)	57.77 (40.00)	0.143
	wavelet_LLH_glcm_SumEntropy (mean (SD))	4.05 (1.92)	4.07 (1.93)	4.02 (1.92)	0.753
	wavelet_LLH_glcm_SumSquares (mean (SD))	217.85 (269.89)	237.37 (295.76)	196.15 (236.62)	0.098
	wavelet_LLH_gldm_DependenceEntropy (mean (SD))	5.22 (1.70)	5.26 (1.66)	5.17 (1.74)	0.564
	wavelet_LLH_gldm_DependenceNonUniformity (mean (SD))	223.64 (563.37)	197.88 (502.84)	251.78 (622.73)	0.298
	wavelet_LLH_gldm_DependenceNonUniformityNormalized (mean (SD))	0.45 (0.18)	0.45 (0.18)	0.45 (0.19)	0.888
	wavelet_LLH_gldm_DependenceVariance (mean (SD))	1.28 (3.13)	1.08 (2.16)	1.50 (3.92)	0.143
	wavelet_LLH_gldm_GrayLevelNonUniformity (mean (SD))	294.72 (2041.38)	120.05 (934.65)	485.56 (2777.64)	0.051
	wavelet_LLH_gldm_GrayLevelVariance (mean (SD))	178.90 (226.72)	194.63 (247.23)	161.72 (201.09)	0.114
	wavelet_LLH_gldm_HighGrayLevelEmphasis (mean (SD))	1580.53 (1823.83)	1712.49 (1943.63)	1436.37 (1675.66)	0.099
	wavelet_LLH_gldm_LargeDependenceEmphasis (mean (SD))	7.13 (16.18)	5.87 (9.76)	8.51 (21.00)	0.075
	wavelet_LLH_gldm_LargeDependenceHighGrayLevelEmphasis (mean (SD))	9589.67 (40063.18)	8355.59 (27060.95)	10937.92 (50621.38)	0.483
	wavelet_LLH_gldm_LargeDependenceLowGrayLevelEmphasis (mean (SD))	1.10 (4.93)	1.01 (4.55)	1.19 (5.34)	0.691
	wavelet_LLH_gldm_LowGrayLevelEmphasis (mean (SD))	0.09 (0.22)	0.08 (0.20)	0.09 (0.23)	0.398
	wavelet_LLH_gldm_SmallDependenceEmphasis (mean (SD))	0.60 (0.21)	0.60 (0.21)	0.59 (0.22)	0.634
	wavelet_LLH_gldm_SmallDependenceHighGrayLevelEmphasis (mean (SD))	1026.27 (1283.94)	1112.58 (1339.80)	931.97 (1215.95)	0.126
	wavelet_LLH_gldm_SmallDependenceLowGrayLevelEmphasis (mean (SD))	0.03 (0.08)	0.03 (0.05)	0.04 (0.10)	0.174
	wavelet_LLH_glrlm_GrayLevelNonUniformity (mean (SD))	178.70 (1144.15)	86.08 (614.18)	281.70 (1526.93)	0.064
	wavelet_LLH_glrlm_GrayLevelNonUniformityNormalized (mean (SD))	0.12 (0.21)	0.11 (0.21)	0.12 (0.21)	0.8
	wavelet_LLH_glrlm_GrayLevelVariance (mean (SD))	181.16 (227.86)	195.66 (248.53)	165.04 (201.76)	0.146
	wavelet_LLH_glrlm_HighGrayLevelRunEmphasis (mean (SD))	1591.55 (1822.87)	1709.73 (1940.06)	1460.11 (1677.57)	0.138
	wavelet_LLH_glrlm_LongRunEmphasis (mean (SD))	1.40 (1.38)	1.39 (1.41)	1.42 (1.35)	0.783
	wavelet_LLH_glrlm_LongRunHighGrayLevelEmphasis (mean (SD))	1827.01 (2282.44)	1900.13 (2210.60)	1745.68 (2362.11)	0.464
	wavelet_LLH_glrlm_LongRunLowGrayLevelEmphasis (mean (SD))	0.28 (1.27)	0.27 (1.11)	0.30 (1.42)	0.777
	wavelet_LLH_glrlm_LowGrayLevelRunEmphasis (mean (SD))	0.08 (0.21)	0.08 (0.20)	0.09 (0.22)	0.737
	wavelet_LLH_glrlm_RunEntropy (mean (SD))	4.51 (1.36)	4.53 (1.36)	4.48 (1.36)	0.652
	wavelet_LLH_glrlm_RunLengthNonUniformity (mean (SD))	843.97 (3163.93)	667.38 (2574.18)	1040.36 (3707.71)	0.202
	wavelet_LLH_glrlm_RunLengthNonUniformityNormalized (mean (SD))	0.92 (0.12)	0.92 (0.11)	0.91 (0.12)	0.461
	wavelet_LLH_glrlm_RunPercentage (mean (SD))	0.94 (0.11)	0.94 (0.11)	0.94 (0.11)	0.537
	wavelet_LLH_glrlm_RunVariance (mean (SD))	0.10 (0.32)	0.09 (0.33)	0.11 (0.30)	0.579
	wavelet_LLH_glrlm_ShortRunEmphasis (mean (SD))	0.94 (0.13)	0.95 (0.12)	0.94 (0.13)	0.578
	wavelet_LLH_glrlm_ShortRunHighGrayLevelEmphasis (mean (SD))	1554.06 (1786.13)	1673.46 (1900.80)	1421.26 (1643.35)	0.126
	wavelet_LLH_glrlm_ShortRunLowGrayLevelEmphasis (mean (SD))	0.06 (0.11)	0.06 (0.11)	0.06 (0.11)	0.882
	wavelet_LLH_glszm_GrayLevelNonUniformity (mean (SD))	14.21 (45.76)	13.81 (51.23)	14.64 (39.02)	0.843
	wavelet_LLH_glszm_GrayLevelNonUniformityNormalized (mean (SD))	0.11 (0.21)	0.11 (0.20)	0.12 (0.23)	0.431
	wavelet_LLH_glszm_GrayLevelVariance (mean (SD))	187.00 (233.40)	204.31 (258.20)	168.08 (201.76)	0.091
	wavelet_LLH_glszm_HighGrayLevelZoneEmphasis (mean (SD))	1548.83 (1783.81)	1675.04 (1894.56)	1410.94 (1647.50)	0.107
	wavelet_LLH_glszm_LargeAreaEmphasis (mean (SD))	8015.74 (63593.72)	1833.14 (20105.62)	14770.29 (89176.41)	0.027
	wavelet_LLH_glszm_LargeAreaHighGrayLevelEmphasis (mean (SD))	12273408.19 (155561531.61)	2188660.94 (21220182.89)	23291105.62 (223671200.92)	0.14
	wavelet_LLH_glszm_LargeAreaLowGrayLevelEmphasis (mean (SD))	50.06 (622.88)	7.33 (55.37)	96.74 (897.88)	0.118
	wavelet_LLH_glszm_LowGrayLevelZoneEmphasis (mean (SD))	0.09 (0.22)	0.09 (0.21)	0.10 (0.23)	0.55
	wavelet_LLH_glszm_SizeZoneNonUniformity (mean (SD))	159.35 (296.91)	164.02 (345.73)	154.24 (232.81)	0.721
	wavelet_LLH_glszm_SizeZoneNonUniformityNormalized (mean (SD))	0.62 (0.17)	0.62 (0.17)	0.62 (0.18)	0.833
	wavelet_LLH_glszm_SmallAreaEmphasis (mean (SD))	0.75 (0.19)	0.76 (0.18)	0.74 (0.20)	0.445
	wavelet_LLH_glszm_SmallAreaHighGrayLevelEmphasis (mean (SD))	1252.27 (1500.54)	1356.97 (1586.13)	1137.90 (1395.59)	0.112
	wavelet_LLH_glszm_SmallAreaLowGrayLevelEmphasis (mean (SD))	0.04 (0.09)	0.04 (0.08)	0.04 (0.11)	0.551
	wavelet_LLH_glszm_ZoneEntropy (mean (SD))	4.99 (1.76)	5.02 (1.72)	4.96 (1.81)	0.697
	wavelet_LLH_glszm_ZonePercentage (mean (SD))	0.68 (0.21)	0.68 (0.19)	0.67 (0.22)	0.629
	wavelet_LLH_glszm_ZoneVariance (mean (SD))	7986.69 (63455.18)	1820.54 (20047.04)	14723.29 (88986.26)	0.027
	wavelet_LLH_ngtdm_Busyness (mean (SD))	0.32 (3.09)	0.12 (0.46)	0.55 (4.44)	0.131
	wavelet_LLH_ngtdm_Coarseness (mean (SD))	52631.65 (223532.28)	40322.66 (197112.48)	66079.36 (248969.64)	0.21
	wavelet_LLH_ngtdm_Complexity (mean (SD))	12756.19 (22160.14)	13653.59 (24148.45)	11775.78 (19767.74)	0.357
	wavelet_LLH_ngtdm_Contrast (mean (SD))	2.71 (6.06)	3.28 (7.42)	2.09 (4.02)	0.032
	wavelet_LLH_ngtdm_Strength (mean (SD))	25.05 (24.28)	27.22 (25.12)	22.67 (23.15)	0.041
	wavelet_LLL_firstorder_10Percentile (mean (SD))	364.71 (150.59)	368.40 (137.60)	360.67 (163.83)	0.577
	wavelet_LLL_firstorder_90Percentile (mean (SD))	1325.13 (876.70)	1349.82 (836.99)	1298.16 (919.23)	0.522
	wavelet_LLL_firstorder_Energy (mean (SD))	854837148.01 (2615297013.96)	774578675.71 (2219126428.60)	942520412.90 (2991400141.16)	0.485
	wavelet_LLL_firstorder_Entropy (mean (SD))	4.71 (1.53)	4.76 (1.50)	4.66 (1.56)	0.475
	wavelet_LLL_firstorder_InterquartileRange (mean (SD))	546.17 (493.67)	551.90 (463.09)	539.91 (526.01)	0.792
	wavelet_LLL_firstorder_Kurtosis (mean (SD))	4.66 (18.12)	3.92 (8.10)	5.47 (24.81)	0.351
	wavelet_LLL_firstorder_Maximum (mean (SD))	1801.72 (1160.81)	1825.77 (1117.73)	1775.45 (1208.06)	0.637
	wavelet_LLL_firstorder_Mean (mean (SD))	789.15 (442.94)	796.41 (401.89)	781.22 (484.60)	0.709
	wavelet_LLL_firstorder_MeanAbsoluteDeviation (mean (SD))	307.69 (252.64)	313.19 (244.11)	301.68 (262.04)	0.62
	wavelet_LLL_firstorder_Median (mean (SD))	722.55 (402.30)	722.56 (353.31)	722.54 (450.56)	1
	wavelet_LLL_firstorder_Minimum (mean (SD))	202.16 (146.18)	210.95 (113.45)	192.55 (174.85)	0.171
	wavelet_LLL_firstorder_Range (mean (SD))	1599.56 (1181.00)	1614.82 (1143.24)	1582.90 (1223.25)	0.769
	wavelet_LLL_firstorder_RobustMeanAbsoluteDeviation (mean (SD))	227.50 (199.26)	229.42 (190.03)	225.36 (209.42)	0.825
	wavelet_LLL_firstorder_RootMeanSquared (mean (SD))	880.57 (519.26)	890.38 (479.51)	869.86 (560.36)	0.668
	wavelet_LLL_firstorder_Skewness (mean (SD))	0.58 (1.09)	0.58 (0.88)	0.58 (1.28)	0.996
	wavelet_LLL_firstorder_TotalEnergy (mean (SD))	2087035079.02 (5810366869.16)	2060735182.70 (6138793214.77)	2115768005.39 (5442341376.76)	0.918
	wavelet_LLL_firstorder_Uniformity (mean (SD))	0.09 (0.17)	0.09 (0.18)	0.09 (0.17)	0.793
	wavelet_LLL_firstorder_Variance (mean (SD))	225937.76 (369887.39)	226643.51 (356693.47)	225166.71 (384575.28)	0.965
	wavelet_LLL_glcm_Autocorrelation (mean (SD))	1507.68 (2243.34)	1451.43 (1962.04)	1570.22 (2522.69)	0.567
	wavelet_LLL_glcm_ClusterProminence (mean (SD))	10030119.61 (40373762.10)	10079595.80 (46227226.74)	9975096.76 (32762424.74)	0.978
	wavelet_LLL_glcm_ClusterShade (mean (SD))	15013.25 (76226.46)	18748.18 (81744.29)	10859.59 (69526.37)	0.263
	wavelet_LLL_glcm_ClusterTendency (mean (SD))	1067.61 (1889.53)	1079.60 (1955.89)	1054.26 (1817.17)	0.885
	wavelet_LLL_glcm_Contrast (mean (SD))	389.01 (532.72)	394.88 (507.49)	382.47 (560.51)	0.801
	wavelet_LLL_glcm_Correlation (mean (SD))	0.31 (0.32)	0.32 (0.32)	0.31 (0.32)	0.648
	wavelet_LLL_glcm_DifferenceAverage (mean (SD))	12.48 (9.15)	12.73 (8.96)	12.20 (9.36)	0.529
	wavelet_LLL_glcm_DifferenceEntropy (mean (SD))	3.67 (1.63)	3.70 (1.63)	3.64 (1.64)	0.711
	wavelet_LLL_glcm_DifferenceVariance (mean (SD))	132.91 (185.46)	135.78 (180.29)	129.71 (191.40)	0.723
	wavelet_LLL_glcm_Id (mean (SD))	0.24 (0.18)	0.24 (0.19)	0.24 (0.18)	0.783
	wavelet_LLL_glcm_Idm (mean (SD))	0.17 (0.19)	0.17 (0.20)	0.17 (0.18)	0.825
	wavelet_LLL_glcm_Idmn (mean (SD))	0.94 (0.03)	0.94 (0.03)	0.94 (0.03)	0.684
	wavelet_LLL_glcm_Idn (mean (SD))	0.85 (0.05)	0.85 (0.05)	0.85 (0.05)	0.677
	wavelet_LLL_glcm_Imc1 (mean (SD))	-0.62 (0.22)	-0.62 (0.23)	-0.62 (0.22)	0.948
	wavelet_LLL_glcm_Imc2 (mean (SD))	0.95 (0.17)	0.94 (0.18)	0.96 (0.15)	0.34
	wavelet_LLL_glcm_InverseVariance (mean (SD))	0.14 (0.12)	0.13 (0.12)	0.15 (0.13)	0.179
	wavelet_LLL_glcm_JointAverage (mean (SD))	30.04 (20.81)	29.89 (19.62)	30.21 (22.10)	0.868
	wavelet_LLL_glcm_JointEnergy (mean (SD))	0.09 (0.19)	0.09 (0.20)	0.08 (0.17)	0.66
	wavelet_LLL_glcm_JointEntropy (mean (SD))	6.20 (2.73)	6.19 (2.71)	6.21 (2.75)	0.951
	wavelet_LLL_glcm_MCC (mean (SD))	0.91 (0.12)	0.90 (0.13)	0.91 (0.11)	0.732
	wavelet_LLL_glcm_MaximumProbability (mean (SD))	0.10 (0.19)	0.10 (0.20)	0.10 (0.18)	0.725
	wavelet_LLL_glcm_SumAverage (mean (SD))	60.08 (41.62)	59.77 (39.24)	60.41 (44.20)	0.868
	wavelet_LLL_glcm_SumEntropy (mean (SD))	4.55 (2.05)	4.56 (2.04)	4.54 (2.06)	0.913
	wavelet_LLL_glcm_SumSquares (mean (SD))	364.15 (591.82)	368.62 (596.80)	359.18 (587.53)	0.863
	wavelet_LLL_gldm_DependenceEntropy (mean (SD))	5.29 (1.75)	5.31 (1.72)	5.27 (1.79)	0.786
	wavelet_LLL_gldm_DependenceNonUniformity (mean (SD))	278.66 (616.43)	251.96 (582.73)	307.83 (651.30)	0.324
	wavelet_LLL_gldm_DependenceNonUniformityNormalized (mean (SD))	0.58 (0.19)	0.58 (0.19)	0.57 (0.20)	0.568
	wavelet_LLL_gldm_DependenceVariance (mean (SD))	1.01 (3.53)	0.74 (2.29)	1.30 (4.50)	0.086
	wavelet_LLL_gldm_GrayLevelNonUniformity (mean (SD))	187.59 (1323.23)	72.93 (527.36)	312.85 (1827.07)	0.048
	wavelet_LLL_gldm_GrayLevelVariance (mean (SD))	361.58 (591.79)	362.76 (570.75)	360.29 (615.22)	0.964
	wavelet_LLL_gldm_HighGrayLevelEmphasis (mean (SD))	1257.72 (1905.19)	1214.04 (1638.48)	1305.45 (2162.02)	0.602
	wavelet_LLL_gldm_LargeDependenceEmphasis (mean (SD))	5.28 (14.99)	3.97 (7.29)	6.72 (20.22)	0.046
	wavelet_LLL_gldm_LargeDependenceHighGrayLevelEmphasis (mean (SD))	4752.39 (19187.83)	3400.01 (5339.63)	6229.88 (27144.52)	0.108
	wavelet_LLL_gldm_LargeDependenceLowGrayLevelEmphasis (mean (SD))	0.50 (2.98)	0.54 (3.09)	0.45 (2.88)	0.761
	wavelet_LLL_gldm_LowGrayLevelEmphasis (mean (SD))	0.07 (0.17)	0.07 (0.17)	0.07 (0.17)	0.976
	wavelet_LLL_gldm_SmallDependenceEmphasis (mean (SD))	0.70 (0.21)	0.71 (0.20)	0.69 (0.22)	0.395
	wavelet_LLL_gldm_SmallDependenceHighGrayLevelEmphasis (mean (SD))	938.34 (1482.62)	920.20 (1278.72)	958.15 (1680.03)	0.781
	wavelet_LLL_gldm_SmallDependenceLowGrayLevelEmphasis (mean (SD))	0.04 (0.08)	0.04 (0.06)	0.05 (0.09)	0.417
	wavelet_LLL_glrlm_GrayLevelNonUniformity (mean (SD))	116.12 (742.04)	56.46 (378.97)	182.47 (998.76)	0.066
	wavelet_LLL_glrlm_GrayLevelNonUniformityNormalized (mean (SD))	0.09 (0.17)	0.09 (0.17)	0.08 (0.16)	0.826
	wavelet_LLL_glrlm_GrayLevelVariance (mean (SD))	364.45 (592.47)	362.59 (570.71)	366.52 (617.04)	0.943
	wavelet_LLL_glrlm_HighGrayLevelRunEmphasis (mean (SD))	1267.54 (1918.21)	1216.87 (1669.01)	1323.89 (2164.39)	0.546
	wavelet_LLL_glrlm_LongRunEmphasis (mean (SD))	1.16 (0.43)	1.13 (0.33)	1.20 (0.52)	0.125
	wavelet_LLL_glrlm_LongRunHighGrayLevelEmphasis (mean (SD))	1368.50 (2062.70)	1286.88 (1755.63)	1459.28 (2358.54)	0.366
	wavelet_LLL_glrlm_LongRunLowGrayLevelEmphasis (mean (SD))	0.12 (0.45)	0.12 (0.45)	0.11 (0.44)	0.768
	wavelet_LLL_glrlm_LowGrayLevelRunEmphasis (mean (SD))	0.07 (0.16)	0.07 (0.17)	0.06 (0.15)	0.577
	wavelet_LLL_glrlm_RunEntropy (mean (SD))	4.84 (1.44)	4.85 (1.44)	4.83 (1.44)	0.875
	wavelet_LLL_glrlm_RunLengthNonUniformity (mean (SD))	893.06 (3389.19)	713.32 (2848.68)	1092.94 (3900.44)	0.225
	wavelet_LLL_glrlm_RunLengthNonUniformityNormalized (mean (SD))	0.95 (0.08)	0.95 (0.07)	0.94 (0.09)	0.498
	wavelet_LLL_glrlm_RunPercentage (mean (SD))	0.96 (0.07)	0.97 (0.06)	0.96 (0.08)	0.352
	wavelet_LLL_glrlm_RunVariance (mean (SD))	0.04 (0.14)	0.03 (0.06)	0.06 (0.20)	0.048
	wavelet_LLL_glrlm_ShortRunEmphasis (mean (SD))	0.97 (0.08)	0.97 (0.08)	0.96 (0.08)	0.502
	wavelet_LLL_glrlm_ShortRunHighGrayLevelEmphasis (mean (SD))	1248.08 (1896.03)	1201.01 (1650.20)	1300.42 (2139.12)	0.57
	wavelet_LLL_glrlm_ShortRunLowGrayLevelEmphasis (mean (SD))	0.06 (0.10)	0.06 (0.11)	0.05 (0.09)	0.442
	wavelet_LLL_glszm_GrayLevelNonUniformity (mean (SD))	13.64 (48.17)	13.63 (55.95)	13.64 (38.02)	0.999
	wavelet_LLL_glszm_GrayLevelNonUniformityNormalized (mean (SD))	0.09 (0.17)	0.08 (0.17)	0.09 (0.17)	0.851
	wavelet_LLL_glszm_GrayLevelVariance (mean (SD))	356.39 (552.85)	354.01 (515.80)	358.98 (591.82)	0.922
	wavelet_LLL_glszm_HighGrayLevelZoneEmphasis (mean (SD))	1228.17 (1886.20)	1201.46 (1732.96)	1257.35 (2044.01)	0.747
	wavelet_LLL_glszm_LargeAreaEmphasis (mean (SD))	3307.79 (31278.90)	496.00 (5691.44)	6379.70 (44703.71)	0.04
	wavelet_LLL_glszm_LargeAreaHighGrayLevelEmphasis (mean (SD))	2568367.85 (36954570.03)	143736.57 (1512053.85)	5217304.22 (53368728.17)	0.135
	wavelet_LLL_glszm_LargeAreaLowGrayLevelEmphasis (mean (SD))	9.98 (103.84)	2.37 (22.61)	18.30 (148.06)	0.095
	wavelet_LLL_glszm_LowGrayLevelZoneEmphasis (mean (SD))	0.08 (0.17)	0.08 (0.18)	0.08 (0.17)	0.99
	wavelet_LLL_glszm_SizeZoneNonUniformity (mean (SD))	236.17 (433.18)	236.21 (468.19)	236.12 (392.41)	0.998
	wavelet_LLL_glszm_SizeZoneNonUniformityNormalized (mean (SD))	0.71 (0.16)	0.72 (0.15)	0.70 (0.17)	0.292
	wavelet_LLL_glszm_SmallAreaEmphasis (mean (SD))	0.82 (0.18)	0.82 (0.17)	0.81 (0.18)	0.415
	wavelet_LLL_glszm_SmallAreaHighGrayLevelEmphasis (mean (SD))	1059.02 (1677.64)	1047.32 (1540.53)	1071.80 (1819.02)	0.874
	wavelet_LLL_glszm_SmallAreaLowGrayLevelEmphasis (mean (SD))	0.05 (0.09)	0.05 (0.08)	0.06 (0.10)	0.538
	wavelet_LLL_glszm_ZoneEntropy (mean (SD))	5.17 (1.67)	5.19 (1.65)	5.16 (1.71)	0.822
	wavelet_LLL_glszm_ZonePercentage (mean (SD))	0.77 (0.19)	0.78 (0.17)	0.77 (0.20)	0.374
	wavelet_LLL_glszm_ZoneVariance (mean (SD))	3297.01 (31208.98)	492.07 (5671.64)	6361.43 (44604.86)	0.04
	wavelet_LLL_ngtdm_Busyness (mean (SD))	0.15 (0.71)	0.10 (0.28)	0.20 (0.99)	0.125
	wavelet_LLL_ngtdm_Coarseness (mean (SD))	33684.30 (180605.23)	28225.90 (165952.26)	39647.65 (195561.03)	0.492
	wavelet_LLL_ngtdm_Complexity (mean (SD))	28486.80 (65188.64)	26521.09 (53542.00)	30634.36 (75965.74)	0.493
	wavelet_LLL_ngtdm_Contrast (mean (SD))	2.18 (3.37)	2.13 (2.57)	2.24 (4.07)	0.721
	wavelet_LLL_ngtdm_Strength (mean (SD))	43.65 (38.68)	45.77 (39.35)	41.34 (37.88)	0.213
